# Supplementary material for: Dissecting Escherichia coli Outer Membrane Biogenesis Using Differential Proteomics
Source: PLoS One. 2014 Jun 26;9(6):e100941. doi: 10.1371/journal.pone.0100941 (PMC4072712; doi:10.1371/journal.pone.0100941)
Supplement: Table S1 — List of proteins identified in AM604, FL905+A and FL905-A (total membrane, inner membrane, outer membrane, heavy inner membrane (hIM)). (XLS) [file pone.0100941.s004.xls]

## Sheet: S1
TableS1. List of proteins identified in AM604, FL905+A and FL905-A samples (total membrane, inner membrane, outer membrane, heavy inner membrane(hIM)).
					AM604 Total Membrane		AM604 Outer Membrane		AM604 Inner Membrane		FL905+A Total Membrane		FL905+A Outer Membrane		FL905+A Inner Membrane		FL905-A Total Membrane		FL905-A Outer Membrane		FL905-A Inner Membrane		FL905-A hIM
Accessiona	Reference NCBI	Gene name	pI	MW	Spectral count	Score	Spectral count	Score	Spectral count	Score	Spectral count	Score	Spectral count	Score	Spectral count	Score	Spectral count	Score	Spectral count	Score	Spectral count	Score	Spectral count	Score
16127996	gi|16127996|ref|NP_414543.1| aspartokinase I; homoserine dehydrogenase I	thrA	5.4	89121	0	0	0	0	0	0	0	0	0	0	0	0	0	0	1	10.144	0	0	0	0
16127998	gi|16127998|ref|NP_414545.1| threonine synthase	thrC	5.1	47114	0	0	0	0	0	0	0	0	0	0	0	0	0	0	1	10.2281	0	0	1	10.1492
16128002	gi|16128002|ref|NP_414549.1| transaldolase B	talB	5	35220	4	30.2062	5	38.1864	0	0	6	25.1944	3	30.247	0	0	2	20.206	4	20.2035	0	0	1	10.1971
16128008	gi|16128008|ref|NP_414555.1| chaperone Hsp70	dnaK	4.7	69115	14	80.3058	23	120.382	1	10.2416	10	57.7906	23	120.369	1	10.2817	6	35.2679	24	110.365	7	50.4002	28	150.401
16128009	gi|16128009|ref|NP_414556.1| DnaJ	dnaJ	7.7	41101	0	0	2	20.1634	0	0	0	0	0	0	0	0	1	10.1748	6	50.2341	0	0	4	30.2618
16128017	gi|16128017|ref|NP_414564.1| 30S ribosomal subunit protein S20	rpsT	11.7	9685	8	45.2333	0	0	0	0	10	50.2202	2	20.1888	0	0	9	57.7535	0	0	0	0	0	0
16128020	gi|16128020|ref|NP_414567.1| isoleucine tRNA synthetase	ileS	5.6	104297	1	10.2309	0	0	0	0	0	0	0	0	0	0	0	0	0	0	0	0	0	0
16128023	gi|16128023|ref|NP_414570.1| LytB	ispH	5.1	34775	0	0	0	0	0	0	0	0	1	10.1388	0	0	0	0	0	0	0	0	0	0
16128024	gi|16128024|ref|NP_414571.1| non-specific ribonucleoside hydrolase	rihC	5.1	32562	1	10.1822	0	0	0	0	0	0	0	0	0	0	0	0	0	0	0	0	0	0
16128027	gi|16128027|ref|NP_414574.1| carbamoyl-phosphate synthase large subunit	carB	5.1	117842	0	0	0	0	0	0	0	0	0	0	0	0	1	10.1445	0	0	0	0	0	0
16128041	gi|16128041|ref|NP_414589.1| K+ efflux antiporter glutathione-regulated	kefC	5.6	67796	0	0	0	0	0	0	0	0	0	0	0	0	0	0	3	30.3179	0	0	0	0
16128047	gi|16128047|ref|NP_414595.1| survival protein; Chaperone	surA	6.5	47284	2	17.7227	10	40.2631	0	0	6	30.2823	1	10.1967	0	0	0	0	0	0	0	0	0	0
16128048	gi|16128048|ref|NP_414596.1| organic solvent tolerance; LPS-assembly protein	lptD	4.8	89672	6	35.2589	96	340.337	0	0	10	67.7668	75	300.348	5	40.2902	7	45.2328	42	220.324	1	10.2749	39	210.349
16128049	gi|16128049|ref|NP_414597.1| DnaJ-like protein	djlA	10.1	30580	0	0	2	10.1854	0	0	0	0	0	0	2	20.208	0	0	3	10.245	0	0	4	10.2661
16128053	gi|16128053|ref|NP_414601.1| RNA polymerase-associated protein; ATP-dependent helicase	rapA	4.9	109769	0	0	0	0	0	0	0	0	0	0	0	0	2	15.2549	0	0	0	0	0	0
16128059	gi|16128059|ref|NP_414607.1| inner membrane protein YabI	yabI	10.3	28245	0	0	0	0	1	10.1945	0	0	0	0	1	10.2277	0	0	0	0	1	10.2054	0	0
16128060	gi|16128060|ref|NP_414608.1| thiamine import ATP-binding protein	thiQ	9.4	25000	0	0	0	0	0	0	0	0	2	10.2065	0	0	0	0	0	0	0	0	0	0
16128074	gi|16128074|ref|NP_414623.1| protein MraZ	mraZ	5.3	17387	0	0	0	0	0	0	0	0	0	0	0	0	1	10.1749	0	0	0	0	0	0
16128076	gi|16128076|ref|NP_414625.1| cell division protein	ftsL	6.3	13628	0	0	0	0	0	0	0	0	0	0	0	0	0	0	0	0	0	0	1	10.1908
16128077	gi|16128077|ref|NP_414626.1| penicillin-binding protein 3; peptidoglycan synthase	ftsI	10	63878	0	0	0	0	2	20.2184	2	10.1428	0	0	1	10.2168	0	0	1	10.2149	0	0	5	30.2585
16128078	gi|16128078|ref|NP_414627.1| UDP-N-acetylmuramoyl-L-alanyl-D-glutamate--2,6-diaminopimelate ligase	murE	5.4	53344	1	10.1915	0	0	0	0	1	10.1401	0	0	0	0	1	10.1533	0	0	0	0	0	0
16128080	gi|16128080|ref|NP_414629.1| phospho-N-acetylmuramoyl-pentapeptide transferase	mraY	9.9	39875	0	0	0	0	1	10.1577	0	0	0	0	1	10.1467	0	0	0	0	2	10.1244	3	10.1384
16128083	gi|16128083|ref|NP_414632.1| UDP-N-acetylglucosamine--N-acetylmuramyl-(pentapeptide) pyrophosphoryl-undecaprenol N-acetylglucosamine transferase	murG	10.1	37815	2	10.2368	8	30.2497	12	50.2878	2	10.2178	4	30.2565	7	50.2716	2	10.2278	11	40.2832	5	30.2561	11	40.2745
16128086	gi|16128086|ref|NP_414635.1| cell division protein	ftsQ	6.4	31435	0	0	0	0	1	10.1738	0	0	0	0	1	10.1738	0	0	0	0	1	10.147	2	10.1533
16128087	gi|16128087|ref|NP_414636.1| ATP-binding cell division protein	ftsA	5.8	45331	1	10.2647	3	30.2975	2	24.2912	1	10.2251	4	30.3203	2	20.2402	3	30.3163	2	20.2593	3	20.2818	8	60.2949
16128088	gi|16128088|ref|NP_414637.1| FtsZ	ftsZ	4.5	40325	1	10.1917	8	50.2439	0	0	2	15.2167	5	40.2658	2	10.2479	6	40.248	12	70.2307	0	0	9	60.2357
16128091	gi|16128091|ref|NP_414640.1| preprotein translocase	secA	5.3	102023	3	27.7381	22	146.306	4	30.2614	2	20.2351	16	128.319	10	80.2435	4	22.767	10	88.2418	1	10.1559	18	120.246
16128095	gi|16128095|ref|NP_414644.1| cell division protein ZapD	zapD	6.3	28292	0	0	1	10.1677	0	0	0	0	1	10.1611	0	0	0	0	0	0	0	0	0	0
16128104	gi|16128104|ref|NP_414653.1| AmpE	ampE	10	32123	0	0	0	0	0	0	0	0	0	0	0	0	0	0	1	10.1867	4	24.1994	1	10.129
16128105	gi|16128105|ref|NP_414654.1| aromatic amino acid transport protein	aroP	8.7	49691	0	0	0	0	0	0	0	0	0	0	0	0	0	0	0	0	0	0	1	10.1584
16128107	gi|16128107|ref|NP_414656.1| pyruvate dehydrogenase E1 component	aceE	5.4	99669	26	140.304	29	140.32	156	550.362	34	182.811	13	90.2855	90	406.336	42	172.814	23	154.261	401	810.337	23	158.267
16128108	gi|16128108|ref|NP_414657.1| dihydrolipoyllysine-residue acetyltransferase component of pyruvate dehydrogenase complex	aceF	4.9	66097	10	80.2336	10	70.2683	82	340.4	17	97.7351	2	20.2677	51	230.328	16	92.7496	5	50.2976	118	370.354	6	60.2644
16128109	gi|16128109|ref|NP_414658.1| lipoamide dehydrogenase (NADH)	lpdA	5.7	50689	18	87.7815	18	100.273	101	250.319	17	100.285	12	70.2488	54	180.295	18	92.7617	12	70.3031	133	400.32	10	60.2614
16128111	gi|16128111|ref|NP_414660.1| aconitate hydrase B	acnB	5.1	93498	2	20.2396	2	20.2647	0	0	1	10.1854	0	0	0	0	0	0	0	0	0	0	0	0
16128120	gi|16128120|ref|NP_414669.1| uncharacterized ABC transporter ATP-binding protein	yadG	8.8	34648	0	0	5	40.2407	4	30.2951	0	0	2	10.2372	2	20.3487	7	35.3272	12	60.255	5	40.3248	15	80.27
16128121	gi|16128121|ref|NP_414670.1| inner membrane transport permease	yadH	9.8	28517	0	0	0	0	0	0	0	0	0	0	0	0	0	0	0	0	0	0	2	20.1841
16128126	gi|16128126|ref|NP_414675.1| pantothenate synthetase	panC	5.9	31598	0	0	0	0	0	0	2	10.2205	0	0	0	0	0	0	1	10.207	0	0	0	0
16128132	gi|16128132|ref|NP_414681.1| outer membrane usher protein	htrE	4.7	95500	0	0	0	0	0	0	0	0	1	10.1602	0	0	0	0	0	0	0	0	0	0
16128138	gi|16128138|ref|NP_414687.1| DksA	dksA	4.9	17529	0	0	0	0	0	0	1	10.2275	0	0	0	0	0	0	0	0	0	0	0	0
16128141	gi|16128141|ref|NP_414690.1| ATP-dependent helicase		6.2	90818	0	0	9	10.1407	0	0	0	0	0	0	0	0	0	0	0	0	0	0	0	0
16128142	gi|16128142|ref|NP_414691.1| peptidoglycan synthetase; penicillin-binding protein (PBP1B)	mrcB	9.4	94293	2	15.2259	27	130.268	5	20.2784	3	15.2474	20	100.293	4	30.2593	17	85.3862	30	170.294	17	90.4004	29	160.277
16128143	gi|16128143|ref|NP_414692.1| FhuA	fhuA	5.4	82183	1	10.2118	45	220.322	0	0	2	20.2616	51	250.32	0	0	2	20.2428	41	200.31	0	0	32	160.284
16128145	gi|16128145|ref|NP_414694.1| FhuD	fhuD	6	32999	1	10.1415	1	10.2005	0	0	3	10.1477	0	0	0	0	1	10.1445	0	0	1	10.201	1	10.2525
16128147	gi|16128147|ref|NP_414696.1| glutamate-1-semialdehyde aminotransferase	hemL	4.6	45367	0	0	0	0	0	0	0	0	0	0	0	0	2	10.2055	3	20.2203	0	0	0	0
16128148	gi|16128148|ref|NP_414697.1| H(+)/Cl(-) exchange transporter	clcA	9.7	50349	0	0	0	0	0	0	0	0	0	0	0	0	0	0	0	0	0	0	2	20.1754
16128152	gi|16128152|ref|NP_414701.1| 5'-methylthioadenosine/S-adenosylhomocysteine nucleosidase	mtnN	5	24355	0	0	2	10.2289	0	0	0	0	0	0	0	0	0	0	0	0	0	0	0	0
16128154	gi|16128154|ref|NP_414703.1| periplasmic serine endoprotease	degP	8.9	49355	7	35.2684	17	80.3294	2	10.2682	8	45.2698	7	50.2506	2	10.365	74	150.386	72	180.366	53	178.338	50	180.348
16128157	gi|16128157|ref|NP_414706.1| hypothetical protein b0164		5.7	27376	1	10.1273	0	0	0	0	0	0	0	0	0	0	0	0	0	0	0	0	0	0
16128159	gi|16128159|ref|NP_414708.1| 2,3,4,5-tetrahydropyridine-2-carboxylate N-succinyltransferase	dapD	5.4	29893	2	12.717	1	10.1929	0	0	2	15.2252	0	0	0	0	0	0	0	0	0	0	4	20.1838
16128161	gi|16128161|ref|NP_414710.1| methionine aminopeptidase	map	5.6	29332	0	0	0	0	0	0	1	10.1444	0	0	0	0	0	0	0	0	0	0	0	0
16128162	gi|16128162|ref|NP_414711.1| 30S ribosomal subunit protein S2	rpsB	6.7	26744	15	65.2592	5	30.2344	0	0	20	75.2671	5	30.2546	5	44.2202	13	42.763	8	60.253	3	20.1752	3	20.221
16128163	gi|16128163|ref|NP_414712.1| protein chain elongation factor EF-Ts	tsf	5.1	30424	7	35.2818	8	30.2577	0	0	6	40.2881	8	40.2623	1	10.2641	2	10.3011	7	30.2667	0	0	4	30.2652
16128164	gi|16128164|ref|NP_414713.1| uridylate kinase	pyrH	7.2	25971	1	10.2127	0	0	0	0	1	10.1463	0	0	0	0	0	0	0	0	0	0	0	0
16128165	gi|16128165|ref|NP_414714.1| ribosome releasing factor	frr	6.9	20639	2	10.2642	0	0	0	0	1	10.2295	0	0	0	0	0	0	0	0	1	10.1849	1	10.1598
16128168	gi|16128168|ref|NP_414717.1| CDP-diglyceride synthetase		9.1	27572	0	0	1	10.1524	0	0	0	0	0	0	0	0	0	0	3	20.1479	0	0	0	0
16128169	gi|16128169|ref|NP_414718.1| regulator of sigma E protease	rseP	6.7	49072	0	0	1	10.171	1	10.1775	0	0	3	20.27	1	10.2197	1	10.2224	3	20.1697	0	0	3	20.2278
16128170	gi|16128170|ref|NP_414719.1| outer membrane protein assembly factor	bamA; omp85	4.8	90553	10	75.2617	164	400.319	4	30.2826	11	62.7827	132	398.322	11	70.2811	10	65.2514	91	358.316	4	40.2267	66	328.303
16128171	gi|16128171|ref|NP_414720.1| chaperone protein Skp	skp	10.2	17689	18	40.2911	60	100.314	8	30.2815	31	52.7847	66	90.3289	12	40.2947	2	15.2553	5	30.2929	2	20.3443	6	40.313
16128172	gi|16128172|ref|NP_414721.1| UDP-3-O-(3-hydroxymyristoyl)-glucosamine N-acyltransferase	lpxD	6.1	36039	2	20.2892	0	0	0	0	0	0	0	0	0	0	1	10.2433	0	0	0	0	0	0
16128173	gi|16128173|ref|NP_414722.1| (3R)-hydroxymyristol acyl carrier protein dehydratase	fabZ	7.2	17034	2	20.2349	3	20.2506	1	10.2187	2	20.248	5	20.2251	3	20.21	4	25.2583	6	40.2109	8	40.2339	13	50.2658
16128174	gi|16128174|ref|NP_414723.1| UDP-N-acetylglucosamine acetyltransferase	lpxA	6.7	28081	0	0	0	0	0	0	0	0	0	0	0	0	1	10.198	0	0	0	0	0	0
16128175	gi|16128175|ref|NP_414724.1| tetraacyldisaccharide-1-P	lpxB	6.6	42383	0	0	0	0	0	0	0	0	0	0	0	0	0	0	0	0	0	0	1	10.1435
16128178	gi|16128178|ref|NP_414727.1| acetyl-CoA carboxylase	accA	5.7	35242	7	42.7773	6	40.2733	2	10.3004	6	37.7775	9	56.2715	7	30.3089	3	20.2695	12	70.2719	5	30.3078	19	90.2874
16128185	gi|16128185|ref|NP_414734.1| copper homeostasis protein	nlpE	4.9	25845	0	0	8	50.2787	0	0	0	0	4	30.2559	0	0	2	20.2161	4	20.2095	0	0	8	40.1872
16128187	gi|16128187|ref|NP_414736.1| proline tRNA synthetase	proS	5	63693	2	12.705	1	10.2504	0	0	2	25.2174	1	10.2047	0	0	0	0	0	0	0	0	0	0
16128189	gi|16128189|ref|NP_414738.1| regulator in colanic acid synthesis	rcsF	9.4	14164	2	10.1852	9	30.1882	4	20.2006	0	0	4	20.1908	0	0	0	0	4	20.1945	2	10.1903	7	30.1807
16128190	gi|16128190|ref|NP_414739.1| D-methionine-binding lipoprotein	metQ	5	29432	2	10.2052	39	110.295	33	120.309	1	10.1988	22	90.2761	25	110.326	8	45.281	23	80.2861	24	90.3307	63	160.304
16128191	gi|16128191|ref|NP_414740.1| D-methionine transport system permease protein	metI	10.3	23257	0	0	0	0	1	10.2228	0	0	1	10.1902	1	10.2115	1	10.2379	1	10.2068	1	10.2213	1	10.2599
16128192	gi|16128192|ref|NP_414741.1| methionine import ATP-binding protein	metN	5.9	37789	0	0	2	20.2241	4	30.227	0	0	2	20.2249	6	40.3289	1	10.1905	4	20.237	0	0	6	40.2706
16128206	gi|16128206|ref|NP_414755.1| inhibitor of vertebrate lysozym	ivy	6.3	16873	2	10.1866	13	60.254	6	20.2631	0	0	7	50.2699	2	10.2275	1	10.1671	4	20.2568	0	0	4	28.2499
16128207	gi|16128207|ref|NP_414756.1| putative acyl-CoA dehydrogenase		8.4	90538	0	0	0	0	2	10.2571	0	0	0	0	3	20.248	2	15.1992	3	20.2466	4	30.236	12	70.2821
16128208	gi|16128208|ref|NP_414757.1| phosphoheptose isomerase	gmhA	6	20816	1	10.2352	1	10.2033	0	0	0	0	0	0	0	0	0	0	0	0	0	0	0	0
16128223	gi|16128223|ref|NP_414772.1| aminoacyl-histidine dipeptidase	pepD	5.1	52916	2	10.2639	0	16.1667	0	0	0	0	0	0	0	0	0	0	1	10.1668	0	0	0	0
16128225	gi|16128225|ref|NP_414774.1| esterase FrsA	frsA	6.5	47009	0	0	0	0	0	0	0	0	0	0	0	0	0	0	0	0	0	0	2	10.1462
16128252	gi|16128252|ref|NP_414801.1| hypothetical protein b0267	yagA	9.5	43769	0	0	0	0	0	0	0	0	0	0	0	0	1	10.1669	0	0	0	0	0	0
16128263	gi|16128263|ref|NP_414812.1| DNA-binding protein	yagL	9.6	27275	0	0	0	0	0	0	0	0	0	0	0	0	0	0	0	0	0	0	2	20.1543
16128274	gi|16128274|ref|NP_414823.1| hypothetical protein b0289		9.8	28247	0	0	0	0	0	0	0	0	1	10.1315	0	0	0	0	0	0	0	0	0	0
16128296	gi|16128296|ref|NP_414845.1| choline dehydrogenase	betA	5.4	61878	1	10.1239	0	0	0	0	0	0	0	0	0	0	0	0	0	0	0	0	0	0
16128309	gi|16128309|ref|NP_414858.1| putative deaminase	yahJ	6.1	50549	0	0	1	10.1498	0	0	0	0	1	10.1411	0	0	0	0	0	0	0	0	0	0
16128318	gi|16128318|ref|NP_414867.1| putative citrate synthase; propionate metabolism?	prpC	6.7	43103	0	0	1	10.147	0	0	0	0	0	0	0	0	1	10.1559	0	0	0	0	0	0
16128329	gi|16128329|ref|NP_414878.1| beta-D-galactosidase	lacZ	5.2	116483	0	0	0	0	0	0	0	0	0	0	0	0	0	0	1	10.1494	0	0	0	0
16128333	gi|16128333|ref|NP_414882.1| 2,3-dihydroxyphenylpropionate 1,2-dioxygenase	mhpB	5.3	34197	0	0	1	10.1436	0	0	0	0	1	10.1437	0	0	0	0	0	0	0	0	0	0
16128351	gi|16128351|ref|NP_414900.1| TauB	tauB	6.5	28298	0	0	0	0	0	0	0	0	0	0	0	0	0	0	0	0	1	10.1614	0	0
16128362	gi|16128362|ref|NP_414911.1| SbmA	sbmA	8.8	46460	0	0	0	0	0	0	0	0	0	0	0	0	1	10.1676	5	30.2085	0	0	7	50.2434
16128363	gi|16128363|ref|NP_414912.1| hypothetical protein b0378	yaiW	9.9	40415	0	0	8	60.2676	0	0	0	0	0	0	0	0	0	0	1	10.2	0	0	0	0
16128366	gi|16128366|ref|NP_414915.1| D-alanine-D-alanine ligase A	ddlA	4.88764	39317	0	0	0	0	0	0	1	10.1564	0	0	0	0	0	0	0	0	0	0	0	0
16128368	gi|16128368|ref|NP_414917.1| alkaline phosphatase		6	52124	0	0	0	0	0	0	1	10.151	0	0	0	0	0	0	0	0	0	0	0	0
16128371	gi|16128371|ref|NP_414920.1| pyrroline-5-carboxylate reductase	proC	5.6	28146	0	0	0	0	0	0	1	10.1401	0	0	2	10.1485	0	0	0	0	0	0	3	10.1658
16128373	gi|16128373|ref|NP_414922.1| shikimate kinase II	aroL	4.6	19152	0	0	0	0	0	0	0	0	0	0	0	0	0	0	0	0	1	10.1349	0	0
16128383	gi|16128383|ref|NP_414932.1| ATP-dependent dsDNA exonuclease	sbcD	5.5	44714	0	0	0	0	0	0	0	0	1	10.1394	0	0	0	0	0	0	0	0	0	0
16128386	gi|16128386|ref|NP_414935.1| branched chain amino acid transport system II carrier protein	brnQ	8.4	46209	0	0	0	0	0	0	0	0	0	0	0	0	0	0	0	0	0	0	2	10.1989
16128387	gi|16128387|ref|NP_414936.1| proline permease transport protein	proY	9.9	50216	0	0	2	10.156	0	0	0	0	0	0	1	10.1572	0	0	0	0	0	0	2	10.157
16128390	gi|16128390|ref|NP_414939.1| putative S-adenosylmethionine; tRNA ribosyltransferase-isomerase	queA	4.9	39432	0	0	0	0	0	0	0	0	0	0	0	0	1	10.1261	0	0	0	0	0	0
16128392	gi|16128392|ref|NP_414941.1| hypothetical protein b0407	yajC	10	11888	1	10.1775	9	40.296	34	60.2967	3	20.2052	8	38.2849	14	30.2679	2	15.2181	13	40.311	14	30.2635	26	60.2761
16128393	gi|16128393|ref|NP_414942.1| SecD	secD	9	66633	2	15.2206	13	60.2584	31	140.241	2	20.7144	4	30.2528	23	138.25	2	15.2321	9	70.2275	9	50.2358	20	120.258
16128394	gi|16128394|ref|NP_414943.1| SecF	secF	5.5	35383	2	10.17	9	40.2831	11	60.2662	1	10.1842	6	30.2208	11	60.2575	2	15.2143	11	50.2797	4	30.2253	20	70.2859
16128395	gi|16128395|ref|NP_414944.1| hypothetical protein b0410	yajD	6.2	13365	1	10.2083	0	0	0	0	2	10.2116	0	0	0	0	0	0	0	0	0	0	0	0
16128396	gi|16128396|ref|NP_414945.1| Tsx	tsx	4.9	33590	16	62.7704	264	210.346	8	40.2544	9	55.2448	166	180.37	8	30.2746	6	35.278	44	120.357	7	30.278	22	90.326
16128399	gi|16128399|ref|NP_414948.1| pyrimidine deaminase; pyrimidine reductase		7.3	40339	0	0	1	16.1335	0	0	0	0	0	0	0	0	0	0	0	0	0	0	0	0
16128400	gi|16128400|ref|NP_414949.1| riboflavin synthase beta chain	ribE	5	16157	2	20.2196	2	10.1916	0	0	2	20.2567	2	10.183	0	0	0	0	0	0	0	0	0	0
16128401	gi|16128401|ref|NP_414950.1| transcription termination; N utilization substance protein B	nusB	7.2	15690	1	10.1667	1	10.1923	0	0	0	0	0	0	0	0	0	0	0	0	0	0	0	0
16128402	gi|16128402|ref|NP_414951.1| thiamin-monophosphate kinase	thiL	4.3	35072	2	10.1813	0	0	0	0	0	0	0	0	0	0	2	10.1989	0	0	0	0	0	0
16128406	gi|16128406|ref|NP_414955.1| geranyltranstransferase; farnesyldiphosphate synthase	ispA	5.2	32160	1	10.1802	0	0	0	0	1	10.1655	0	0	0	0	0	0	0	0	0	0	0	0
16128407	gi|16128407|ref|NP_414956.1| exonuclease VII small subunit	xseB	4.2	8953	0	0	0	0	0	0	2	10.2252	0	0	0	0	1	18.1483	0	0	0	0	0	0
16128410	gi|16128410|ref|NP_414959.1| 2-dehydropantoate 2-reductase	panE; apbA	5.6	33872	0	0	0	0	1	10.1453	0	0	0	0	0	0	0	0	0	0	0	0	0	0
16128411	gi|16128411|ref|NP_414960.1| hypothetical protein b0426		5.9	19048	2	10.2525	2	10.2024	0	0	2	12.758	2	10.212	0	0	1	10.2171	0	0	0	0	0	0
16128415	gi|16128415|ref|NP_414964.1| cytochrome o ubiquinol oxidase subunit III	cyoC	6.6	22624	0	0	0	0	0	0	0	0	0	0	2	10.2001	0	0	0	0	0	0	0	0
16128416	gi|16128416|ref|NP_414965.1| cytochrome o ubiquinol oxidase subunit I	cyoB	6.7	74368	2	10.1768	13	58.2962	13	48.2316	1	10.1853	7	40.2849	14	50.2772	2	15.2224	14	60.3264	12	58.2247	15	40.3198
16128417	gi|16128417|ref|NP_414966.1| cytochrome o ubiquinol oxidase subunit II	cyoA	6.9	34912	3	20.2512	40	78.3082	38	120.311	4	27.7545	29	80.3575	29	90.3224	6	27.7438	27	110.34	21	70.3351	34	110.333
16128421	gi|16128421|ref|NP_414970.1| trigger	tig	4.7	48193	18	94.7748	4	30.2554	0	0	20	120.276	10	50.2798	0	0	8	50.2898	1	10.1714	0	0	0	0
16128422	gi|16128422|ref|NP_414971.1| ATP-dependent Clp protease proteolytic subunit	clpP	5.5	23188	3	20.2181	2	20.2115	0	0	2	15.2016	2	20.2467	0	0	0	0	0	0	0	0	0	0
16128423	gi|16128423|ref|NP_414972.1| ATP-dependent Clp protease ATP-binding subunit	clpX	5.1	46357	2	20.2657	0	0	0	0	1	10.2674	2	20.22	0	0	6	35.304	11	60.2638	1	10.2576	3	10.2311
16128424	gi|16128424|ref|NP_414973.1| ATP-dependent protease La	lon	6	87439	2	10.2139	1	10.2331	0	0	2	15.1851	0	0	0	0	2	12.7114	4	20.2258	2	20.2696	1	10.1643
16128425	gi|16128425|ref|NP_414974.1| DNA-binding protein HU-beta	hupB	10.2	9227	2	10.2469	0	0	0	0	2	15.1745	0	0	0	0	0	0	0	0	0	0	0	0
16128426	gi|16128426|ref|NP_414975.1| peptidyl-prolyl cis-trans isomerase D	ppiD	4.8	68150	9	52.7793	29	150.323	49	190.335	12	72.7653	26	120.304	48	220.3	8	47.7959	27	108.327	24	110.299	34	174.326
16128428	gi|16128428|ref|NP_414977.1| long-chain acyl-CoA thioesterase	fadM	5.2	15089	0	0	0	0	0	0	0	0	0	0	0	0	0	0	1	10.1406	0	0	0	0
16128433	gi|16128433|ref|NP_414982.1| multidrug resistance-like ATP-binding protein	mdlA	6.1	66018	0	0	0	0	0	0	0	0	0	0	0	0	1	10.1284	0	0	0	0	1	10.1524
16128434	gi|16128434|ref|NP_414983.1| multidrug resistance-like ATP-binding protein	mdlB	5.6	65223	0	0	0	0	4	20.2498	0	0	0	0	2	10.2869	1	10.1761	0	0	2	10.2383	3	20.2068
16128441	gi|16128441|ref|NP_414990.1| hypothetical protein b0457		5.7	58933	0	0	0	0	1	10.156	0	0	0	0	0	0	0	0	0	0	0	0	0	0
16128446	gi|16128446|ref|NP_414995.1| acridine efflux pump	acrB	5.3	113574	2	17.6869	39	180.288	10	80.2471	2	19.1807	25	136.267	16	100.252	9	60.2297	36	200.273	24	140.264	56	218.29
16128447	gi|16128447|ref|NP_414996.1| acridine efflux pump	acrA	8.4	42197	5	30.2757	37	178.346	17	70.2562	4	27.7824	37	210.325	24	130.327	15	89.7997	44	240.349	24	120.271	63	264.321
16128449	gi|16128449|ref|NP_414998.1| mechanosensitive channel (Potassium efflux system)	mscK	8	127215	0	0	11	70.2487	5	40.2923	2	10.21	5	40.2159	13	80.2888	2	12.7207	13	80.2326	6	60.2563	35	200.289
16128455	gi|16128455|ref|NP_415004.1| nucleoid-associated protein	ybaB	4.9	12016	2	10.2846	2	10.2478	0	0	1	10.2274	1	10.251	0	0	1	10.2615	2	10.2211	0	0	0	0
16128457	gi|16128457|ref|NP_415006.1| chaperone Hsp90; heat shock protein C 62.5	htpG	5	71423	3	20.2573	9	60.2408	0	0	2	12.714	1	10.2282	0	0	3	10.2829	7	40.2512	0	0	5	40.2461
16128458	gi|16128458|ref|NP_415007.1| adenylate kinase	adk	5.4	23587	3	20.1857	3	20.1866	0	0	3	20.1703	1	10.1428	0	0	0	0	0	0	2	10.1943	2	10.1983
16128459	gi|16128459|ref|NP_415008.1| ferrochelatase	hemH	6.2	35885	0	0	0	0	2	10.2474	0	0	0	0	1	10.1405	0	0	1	10.2486	0	0	0	0
16128461	gi|16128461|ref|NP_415010.1| inosine-guanosine kinase	gsk	5.4	48449	0	0	0	0	0	0	0	0	0	0	0	0	0	0	1	10.1809	0	0	0	0
16128462	gi|16128462|ref|NP_415011.1| Inner membrane protein	ybaL	4.9	59424	0	0	2	20.2103	2	20.2011	0	0	3	20.22	2	20.2218	0	0	5	30.2201	0	0	4	30.2322
16128463	gi|16128463|ref|NP_415012.1| fosmidomycin resistance protein	fsr	10	43306	0	0	1	10.2242	0	0	0	0	2	10.2418	2	10.1932	2	10.1907	2	10.2258	0	0	2	10.2073
16128468	gi|16128468|ref|NP_415017.1| copper-exporting P-type ATPase A	copA	5.3	87874	0	0	0	0	4	30.3353	0	0	0	0	2	20.3581	4	25.2613	12	80.256	4	30.2832	21	110.329
16128473	gi|16128473|ref|NP_415022.1| protein QmcA	qmcA	5.5	33744	1	10.2427	5	20.263	4	30.2908	1	10.2367	5	30.2245	2	20.2703	3	10.2626	6	40.2317	1	10.1542	16	80.2619
16128477	gi|16128477|ref|NP_415026.1| putative oxidoreductase	ybbO	9.1	29411	1	10.1738	3	20.2674	0	0	2	10.2042	2	10.2526	1	10.2113	1	10.1966	3	20.2393	0	0	6	30.2757
16128479	gi|16128479|ref|NP_415028.1| putative ATP-binding component of a transport system	ybbA	5.4	24534	0	0	0	0	0	0	0	0	1	10.1262	0	0	1	10.3243	0	0	0	0	2	10.2547
16128480	gi|16128480|ref|NP_415029.1| putative oxidoreductase	ybbP	9.6	89333	0	0	2	20.212	0	0	1	10.1198	0	0	0	0	2	10.2225	7	40.285	2	10.2258	8	60.2492
16128483	gi|16128483|ref|NP_415032.1| hypothetical protein b0499		5.6	26961	0	0	1	10.1289	0	0	0	0	0	0	0	0	0	0	0	0	0	0	0	0
16128500	gi|16128500|ref|NP_415049.1| allantoate amidohydrolase	allC	5.1	45695	0	0	0	0	0	0	0	0	0	0	0	0	0	0	0	0	1	10.1601	0	0
16128502	gi|16128502|ref|NP_415051.1| FdrA	fdrA	4.9	58597	0	0	0	0	0	0	0	0	0	0	0	0	0	0	0	0	0	0	1	18.1476
16128506	gi|16128506|ref|NP_415055.1| N5-carboxyaminoimidazole ribonucleotide synthase	purK	5.5	39462	0	0	0	0	0	0	0	0	0	0	0	0	0	0	16	10.1662	0	0	0	0
16128507	gi|16128507|ref|NP_415056.1| N5-carboxyaminoimidazole ribonucleotide mutase	purE	6.1	17781	0	0	0	0	0	0	1	10.1677	0	0	0	0	0	0	0	0	0	0	0	0
16128508	gi|16128508|ref|NP_415057.1| UDP-2,3-diacylglucosamine hydrolase	lpxH	7.5	26895	0	0	1	10.1723	0	0	0	0	0	0	0	0	0	0	0	0	0	0	1	10.1372
16128509	gi|16128509|ref|NP_415058.1| peptidyl-prolyl cis-trans isomerase B	ppiB	5.4	18154	0	0	1	10.1388	0	0	0	0	1	10.1491	0	0	0	0	0	0	0	0	2	10.1571
16128516	gi|16128516|ref|NP_415065.1| outer membrane usher protein	sfmD	5.3	95677	0	0	0	0	0	0	0	0	0	0	0	0	0	0	0	0	0	0	1	10.1516
16128536	gi|16128536|ref|NP_415085.1| outer membrane porin protein		4.8	41527	6	10.1996	13	20.2844	3	10.207	6	10.1857	31	30.23	2	10.193	6	10.1992	5	10.2341	1	10.1848	4	10.1972
16128540	gi|16128540|ref|NP_415089.1| Bor-like protein	borD	9.6	10448	1	10.2234	2	10.2089	0	0	0	0	3	10.2018	0	0	0	0	2	10.1945	0	0	2	10.2035
16128548	gi|16128548|ref|NP_415097.1| outer membrane protein 3b (a) protease VII	ompT	5.7	35563	1	10.1868	42	150.27	8	60.2165	1	10.1955	31	120.274	6	40.2408	0	0	37	100.27	9	60.2424	36	140.275
16128550	gi|16128550|ref|NP_415099.1| hypothetical protein b0567	ybcH	9	33058	0	0	0	0	0	0	0	0	1	10.2439	0	0	0	0	0	0	0	0	0	0
16128551	gi|16128551|ref|NP_415100.1| bacteriophage N4 adsorption protein A	nfrA	6.5	111308	0	0	3	20.1873	0	0	0	0	2	20.1861	0	0	0	0	0	0	0	0	0	0
16128553	gi|16128553|ref|NP_415102.1| sensor kinase	cusS	6	53739	0	0	0	0	1	10.2758	0	0	0	0	1	10.2479	0	0	2	10.194	0	0	4	20.2647
16128555	gi|16128555|ref|NP_415104.1| cation efflux system protein	cusC	6	50270	0	0	0	0	0	0	0	0	0	0	0	0	0	0	0	0	0	0	2	10.1612
16128559	gi|16128559|ref|NP_415108.1| phenylalanine-specific transport system	pheP	9.7	50678	0	0	2	10.215	4	20.2477	0	0	0	0	3	10.2313	0	0	0	0	2	10.179	0	0
16128560	gi|16128560|ref|NP_415109.1| miniconductance mechanosensitive channel	ybdG	8.5	46603	0	0	1	10.2057	2	20.1882	0	0	0	0	1	10.1975	1	10.2341	7	40.2448	4	40.1939	15	88.2464
16128567	gi|16128567|ref|NP_415116.1| ferrienterobactin receptor (Enterobactin outer-membrane receptor)	fepA	5.3	82107	0	0	19	120.336	0	0	0	0	14	90.3078	0	0	0	0	19	130.371	0	0	14	110.348
16128578	gi|16128578|ref|NP_415127.1| 2,3-dihydro-2,3-dihydroxybenzoate synthetase	entB	4.9	32555	0	0	0	0	0	0	0	0	0	0	0	0	0	0	1	10.178	0	0	0	0
16128579	gi|16128579|ref|NP_415128.1| 2,3-dihydro-2,3-dihydroxybenzoate dehydrogenase	entA	4.8	26250	0	0	0	0	0	0	1	10.126	0	0	0	0	0	0	0	0	1	10.1354	0	0
16128581	gi|16128581|ref|NP_415130.1| carbon starvation protein	cstA	7.8	75106	0	0	1	10.157	5	40.2714	0	0	1	10.217	0	0	0	0	0	0	0	0	0	0
16128583	gi|16128583|ref|NP_415133.1| methionine aminotransferase	ybdL	5.7	42964	1	10.1271	0	0	0	0	0	0	0	0	0	0	0	0	0	0	0	0	0	0
16128588	gi|16128588|ref|NP_415138.1| alkyl hydroperoxide reductase C22 subunit	ahpC	4.9	20762	10	27.7969	18	30.2964	4	10.3003	8	30.3046	23	40.3064	3	10.307	18	35.3148	22	30.3341	6	10.3481	23	50.3108
16128589	gi|16128589|ref|NP_415139.1| alkyl hydroperoxide reductase F52a subunit		5.4	57402	1	10.187	0	0	0	0	0	0	0	0	0	0	1	10.1875	0	0	0	0	0	0
16128590	gi|16128590|ref|NP_415140.1| universal stress protein G	uspG	6	15936	4	25.2591	6	56.242	0	0	5	27.7475	5	42.2747	2	10.2135	9	50.2777	8	70.3032	4	20.218	10	60.2693
16128598	gi|16128598|ref|NP_415148.1| citrate lyase alpha chain	citF	6	55173	0	0	0	0	0	0	0	0	0	0	1	10.1489	0	0	0	0	0	0	0	0
16128604	gi|16128604|ref|NP_415154.1| anaerobic C4-dicarboxylate transporter	dcuC	8.2	48413	0	0	0	0	1	10.2224	0	0	0	0	0	0	0	0	0	0	0	0	0	0
16128605	gi|16128605|ref|NP_415155.1| lipid A palmitoyltransferase	pagP	6.1	21770	0	0	0	0	0	0	0	0	1	10.2135	0	0	0	0	0	0	0	0	1	10.1595
16128606	gi|16128606|ref|NP_415156.1| cold shock protein	cspE	9.4	7464	1	10.1835	1	10.1273	0	0	2	15.1786	1	10.1498	0	0	0	0	0	0	0	0	0	0
16128609	gi|16128609|ref|NP_415159.1| putative amidase		8	20483	0	0	0	0	0	0	0	0	1	10.1433	0	0	0	0	0	0	0	0	0	0
16128610	gi|16128610|ref|NP_415160.1| Sec-independent protein translocase protein	tatE	9.7	7025	0	0	0	0	0	0	0	0	0	0	0	0	0	0	2	10.1442	0	0	2	10.1629
16128611	gi|16128611|ref|NP_415161.1| lipoate synthesis	lipA	7.8	36073	0	0	0	0	1	10.1421	1	10.1599	0	0	0	0	1	10.1557	1	10.1481	0	0	0	0
16128614	gi|16128614|ref|NP_415164.1| hypothetical protein b0631	ybeD	5.4	9828	3	10.2424	1	10.2872	0	0	2	10.228	2	10.3024	0	0	0	0	2	20.173	2	10.1669	0	0
16128615	gi|16128615|ref|NP_415165.1| D-alanyl-D-alanine carboxypeptidase fraction A (PBP5)	dacA	8.5	44445	6	47.7175	30	110.287	26	140.263	8	55.2182	30	100.306	38	160.286	18	100.26	25	90.2452	20	110.248	42	130.262
16128616	gi|16128616|ref|NP_415166.1| RlpA	rlpA	5.4	37529	0	0	7	40.2478	0	0	2	10.2088	7	40.2374	0	0	0	0	0	0	0	0	0	0
16128617	gi|16128617|ref|NP_415167.1| rod shape-determining membrane protein	mrdB	9.6	40477	0	0	2	10.2198	0	0	0	0	1	10.1633	1	10.183	0	0	1	10.1572	0	0	0	0
16128618	gi|16128618|ref|NP_415168.1| penicillin-binding protein 2 (PBP2)	mrdA	9.1	70857	0	0	11	70.2421	6	40.285	0	0	10	64.2771	1	10.2068	0	0	2	10.2492	0	0	6	46.2563
16128623	gi|16128623|ref|NP_415173.1| DNA polymerase III delta subunit	holA	6.6	38704	0	0	0	0	1	10.1787	0	0	1	10.1931	0	0	0	0	2	10.1902	0	0	0	0
16128624	gi|16128624|ref|NP_415174.1| LPS-assembly lipoprotein LptE	lptE; rlpB	9.1	21357	2	12.6947	12	50.2343	1	10.2337	2	12.6862	7	50.2287	5	20.2645	2	12.743	11	80.2356	1	10.2238	3	30.2571
16128625	gi|16128625|ref|NP_415175.1| leucine tRNA synthetase	leuS	5	97234	2	15.2459	2	10.2442	0	0	2	10.1864	0	0	0	0	0	0	0	0	0	0	0	0
16128626	gi|16128626|ref|NP_415176.1| putative alpha helical protein	ybeL	5	18798	0	0	0	0	0	0	0	0	0	0	0	0	0	0	0	0	0	0	1	10.1629
16128630	gi|16128630|ref|NP_415180.1| hypothetical protein b0647	ybeT	9.7	20916	0	0	1	10.1305	0	0	0	0	0	0	0	0	0	0	0	0	0	0	0	0
16128635	gi|16128635|ref|NP_415185.1| GltL	gltL	6.7	26662	0	0	1	10.2598	0	0	1	10.1718	0	0	0	0	0	0	1	10.1483	0	0	2	18.2599
16128637	gi|16128637|ref|NP_415187.1| GltJ	gltJ	9.4	27504	0	0	1	10.1652	0	0	0	0	0	0	0	0	0	0	0	0	0	0	0	0
16128640	gi|16128640|ref|NP_415190.1| apolipoprotein N-acyltransferase	lnt	9.7	57066	0	0	12	70.2379	5	40.2353	1	10.2048	5	30.243	8	60.2645	3	20.2376	7	50.2269	4	20.2751	10	50.253
16128641	gi|16128641|ref|NP_415191.1| magnesium and cobalt efflux protein	corC	4.4	33299	0	0	2	10.2423	0	0	0	0	0	0	0	0	0	0	1	10.2437	0	0	0	0
16128643	gi|16128643|ref|NP_415193.1| putative ATP-binding protein		6.2	40655	0	0	2	10.2563	0	0	1	10.2582	1	10.2324	0	0	1	10.1667	0	0	0	0	0	0
16128644	gi|16128644|ref|NP_415194.1| (dimethylallyl)adenosine tRNA methylthiotransferase	miaB	5.1	53664	1	10.2523	0	0	0	0	0	0	0	0	0	0	0	0	1	10.2269	0	0	0	0
16128645	gi|16128645|ref|NP_415195.1| negative modulator of initiation of replication	ubiF	6.7	42954	0	0	0	0	0	0	0	0	1	10.1363	0	0	0	0	0	0	0	0	2	10.1692
16128655	gi|16128655|ref|NP_415205.1| PTS system, N-acetylglucosamine-specific enzyme IIA	nagE	5.7	68347	2	15.2783	20	110.27	16	80.2902	1	10.233	3	10.256	9	70.2833	2	15.2159	7	40.2108	4	20.2724	18	90.2651
16128656	gi|16128656|ref|NP_415206.1| glutamine tRNA synthetase	glnS	5.9	63478	2	15.2024	0	0	0	0	1	10.2159	0	0	0	0	0	0	0	0	0	0	0	0
16128660	gi|16128660|ref|NP_415210.1| flavodoxin 1	fldA	4.1	19738	2	17.2425	2	10.1776	0	0	2	12.7739	2	10.1573	0	0	1	10.2394	2	10.1389	1	10.2288	0	0
16128663	gi|16128663|ref|NP_415213.1| negative modulator of initiation of replication	seqA	9	20316	0	0	0	0	0	0	0	0	0	0	0	0	2	15.2073	0	0	0	0	0	0
16128664	gi|16128664|ref|NP_415214.1| phosphoglucomutase	pgm	5.3	58362	2	10.2645	1	10.15	0	0	2	10.3	0	0	0	0	1	10.2568	0	0	0	0	0	0
16128671	gi|16128671|ref|NP_415223.1| KdpD	kdpD	6.1	98719	0	0	0	0	1	18.2597	0	0	0	0	2	10.3022	0	0	0	0	2	14.31	0	0
16128672	gi|16128672|ref|NP_415224.1| KdpC	kdpC	7.5	20268	0	0	0	0	0	0	0	0	0	0	1	10.2284	0	0	0	0	0	0	0	0
16128673	gi|16128673|ref|NP_415225.1| KdpB	kdpB	7.6	72200	0	0	0	0	0	0	0	0	0	0	0	0	0	0	1	10.1437	0	0	0	0
16128674	gi|16128674|ref|NP_415226.1| KdpA	kdpA	7.2	59190	0	0	0	0	0	0	0	0	0	0	0	0	0	0	1	10.1673	0	0	0	0
16128675	gi|16128675|ref|NP_415228.1| hypothetical protein b0699	ybfA	9.7	8276	0	0	2	10.1338	0	0	0	0	0	0	0	0	0	0	1	10.2008	0	0	0	0
16128685	gi|16128685|ref|NP_415238.1| putative GTP cyclohydrolase 1 type 2	ybgI	4.9	26893	2	10.1812	0	0	0	0	0	0	0	0	0	0	1	10.1862	2	20.1756	1	10.2013	4	20.2247
16128693	gi|16128693|ref|NP_415246.1| putative outer membrane protein		4.9	90444	0	0	0	0	1	10.142	0	0	0	0	0	0	0	0	0	0	0	0	0	0
16128694	gi|16128694|ref|NP_415247.1| putative fimbrial-like protein	ybgD	4.3	19839	0	0	0	0	0	0	0	0	0	0	1	10.1317	0	0	0	0	0	0	0	0
16128695	gi|16128695|ref|NP_415248.1| citrate synthase	gltA	6.2	48016	2	10.1652	0	0	0	0	1	10.2034	4	30.2068	0	0	2	20.2215	7	40.2231	0	0	3	20.2197
16128696	gi|16128696|ref|NP_415249.1| succinate dehydrogenase cytochrome b556	sdhC	10.3	14300	0	0	2	10.2681	0	0	0	0	0	0	0	0	0	0	1	10.2632	0	0	1	10.288
16128697	gi|16128697|ref|NP_415250.1| succinate dehydrogenase hydrophobic subunit	sdhD	9.1	12868	0	0	0	0	1	10.1436	0	0	0	0	0	0	0	0	0	0	0	0	2	10.1367
16128698	gi|16128698|ref|NP_415251.1| succinate dehydrogenase flavoprotein subunit	sdhA	5.8	64422	8	40.2147	39	140.271	39	138.28	6	32.7142	24	102.268	35	118.271	16	85.2393	29	100.283	28	100.277	44	168.3
16128699	gi|16128699|ref|NP_415252.1| succinate dehydrogenase iron sulfur protein	sdhB	6.3	26771	2	10.2018	8	30.2514	8	40.2478	2	15.1611	4	30.17	8	40.2781	4	20.1819	4	30.2102	9	50.2198	10	46.245
16128701	gi|16128701|ref|NP_415254.1| 2-oxoglutarate dehydrogenase	sucA	6	105062	3	25.2687	2	10.2029	0	0	6	55.2718	2	16.2703	0	0	6	45.2584	4	20.2635	1	10.3261	0	0
16128702	gi|16128702|ref|NP_415255.1| 2-oxoglutarate dehydrogenase	sucB	5.5	44012	4	22.6996	2	20.1861	1	10.1738	5	42.711	0	0	2	20.1774	3	25.2151	0	0	4	30.1794	1	10.1718
16128703	gi|16128703|ref|NP_415256.1| succinyl-CoA synthetase beta subunit	sucC	5.2	41393	2	10.2282	1	10.1524	0	0	1	10.2023	1	10.1568	0	0	2	15.232	3	10.1916	0	0	4	20.2314
16128704	gi|16128704|ref|NP_415257.1| succinyl-CoA synthetase alpha subunit	sucD	6.3	29778	0	0	0	0	0	0	0	0	0	0	1	10.1344	0	0	0	0	0	0	0	0
16128708	gi|16128708|ref|NP_415261.1| cytochrome d terminal oxidase polypeptide subunit I		6.4	58337	12	47.7403	29	90.2506	17	110.281	7	42.2372	15	70.289	13	70.2737	6	40.2309	13	60.2493	10	60.244	16	80.2563
16128709	gi|16128709|ref|NP_415262.1| cytochrome d terminal oxidase polypeptide subunit II	cydB	7.2	42454	2	10.206	2	10.2021	0	0	2	10.1921	4	10.2214	2	10.1921	0	0	4	20.2229	1	10.1918	5	20.2102
16128711	gi|16128711|ref|NP_415264.1| acyl-CoA thioester hydrolase	ybgC	7.4	15563	0	0	0	0	0	0	0	0	1	10.1802	0	0	0	0	1	10.177	0	0	0	0
16128712	gi|16128712|ref|NP_415265.1| TolQ	tolQ	6.6	25599	1	10.2204	4	30.2029	8	30.2516	1	10.2176	4	40.2173	9	40.2451	0	0	6	30.243	6	40.2268	12	50.2576
16128713	gi|16128713|ref|NP_415266.1| TolF	tolR	5.3	15384	0	0	2	20.1942	1	10.175	0	0	1	10.149	2	10.1633	0	0	2	10.2766	1	10.136	4	20.1707
16128714	gi|16128714|ref|NP_415267.1| membrane spanning protein	tolA	9.5	43157	0	0	4	30.1912	2	10.147	1	10.2055	3	30.2116	3	30.2611	1	18.1839	1	10.1857	0	0	10	50.2373
16128715	gi|16128715|ref|NP_415268.1| TolB	tolB	7.7	45956	4	25.3204	23	100.285	6	40.4165	9	55.3198	42	120.266	4	30.2842	10	50.386	15	80.251	2	20.3493	11	60.2783
16128716	gi|16128716|ref|NP_415269.1| peptidoglycan-associated lipoprotein	pal	6.4	18825	18	60.2882	144	140.33	12	60.2338	20	65.261	193	250.334	20	70.2594	12	45.2415	50	160.334	19	70.2548	38	70.3446
16128717	gi|16128717|ref|NP_415270.1| hypothetical protein b0742	ybgF	9.1	28232	2	15.2485	0	0	0	0	3	15.2441	0	0	0	0	0	0	2	10.2041	0	0	2	10.3557
16128723	gi|16128723|ref|NP_415276.1| phosphoglyceromutase 1	gpmA	5.8	28557	4	25.2108	0	0	0	0	1	10.1537	0	0	0	0	1	10.1829	1	10.1652	1	10.2793	0	0
16128725	gi|16128725|ref|NP_415278.1| galactokinase	galK	5.16482	41443	0	0	0	0	0	0	5	30.2314	1	10.1684	0	0	0	0	0	0	0	0	0	0
16128731	gi|16128731|ref|NP_415284.1| molybdate-binding periplasmic protein	modA	8.8	27365	1	10.152	0	0	0	0	2	10.1522	0	0	0	0	0	0	0	0	0	0	0	0
16128733	gi|16128733|ref|NP_415286.1| ATP-binding component of molybdate transport	modC	9	39103	0	0	0	0	0	0	0	0	0	0	1	10.2422	0	0	0	0	0	0	0	0
16128739	gi|16128739|ref|NP_415292.1| hypothetical protein b0771		5.4	82604	0	0	0	0	0	0	0	0	0	0	0	0	1	10.1559	0	0	0	0	0	0
16128740	gi|16128740|ref|NP_415293.1| putative pectinesterase	ybhC	5.6	46083	1	10.2053	59	130.312	3	30.203	2	10.1885	34	130.307	1	10.2129	2	10.217	18	90.2613	1	10.1901	11	60.2244
16128749	gi|16128749|ref|NP_415302.1| molybdopterin biosynthesis protein A	moaA	7.9	37347	0	0	0	0	1	10.1669	0	0	0	0	0	0	0	0	0	0	0	0	0	0
16128750	gi|16128750|ref|NP_415303.1| molybdopterin biosynthesis protein B	moaB	5.7	18666	0	0	1	10.1982	0	0	0	0	0	0	0	0	0	0	3	20.2399	1	10.2265	5	30.2235
16128757	gi|16128757|ref|NP_415310.1| putative cardiolipin synthase	ybhO	8.6	47634	0	0	0	0	0	0	0	0	0	0	0	0	2	10.2011	8	30.259	13	60.2702	25	80.2836
16128758	gi|16128758|ref|NP_415311.1| hypothetical protein b0790	ybhP	6.6	28791	0	0	0	0	0	0	0	0	0	0	0	0	0	0	5	40.2061	1	10.185	6	30.1814
16128760	gi|16128760|ref|NP_415313.1| inner membrane transport permease	ybhR	9.4	41567	0	0	0	0	0	0	0	0	0	0	0	0	0	0	0	0	0	0	5	30.2582
16128761	gi|16128761|ref|NP_415314.1| inner membrane transport permease	ybhS	8.4	42061	0	0	0	0	0	0	0	0	0	0	0	0	0	0	3	20.2468	0	0	0	0
16128763	gi|16128763|ref|NP_415316.1| putative membrane protein	ybhG	5.3	36417	0	0	8	50.2641	0	0	0	0	7	50.2848	0	0	4	20.2795	10	70.3141	3	30.226	16	90.2943
16128764	gi|16128764|ref|NP_415317.1| putative transcriptional regulator		5.9	25438	0	0	2	10.1792	0	0	0	0	2	10.1689	0	0	0	0	2	10.1636	0	0	0	0
16128765	gi|16128765|ref|NP_415318.1| putative ATP-dependent RNA helicase	rhlE	10.5	49990	0	0	0	0	0	0	0	0	0	0	0	0	2	10.1628	0	0	0	0	0	0
16128768	gi|16128768|ref|NP_415321.1| hypothetical protein b0800	ybiB	6.4	35049	0	0	1	10.2232	0	0	0	0	0	0	0	0	0	0	0	0	0	0	0	0
16128769	gi|16128769|ref|NP_415322.1| putative dehydrogenase	ybiC	6	38898	0	0	0	0	0	0	1	10.1245	0	0	0	0	0	0	0	0	0	0	0	0
16128773	gi|16128773|ref|NP_415326.1| catecholate siderophore receptor	fiu	5.5	81960	0	0	15	110.311	0	0	0	0	14	108.323	0	0	1	10.1745	14	110.317	0	0	8	40.3019
16128777	gi|16128777|ref|NP_415330.1| glutamine transport ATP-binding protein	glnQ	6.1	26732	1	10.1923	4	30.2445	6	20.252	2	15.2387	6	10.2555	10	30.245	4	20.2249	7	30.2507	6	10.2515	8	30.2596
16128778	gi|16128778|ref|NP_415331.1| glutamine high-affinity transport system	glnP	10.5	24365	0	0	0	0	0	0	0	0	1	10.1449	0	0	0	0	0	0	0	0	0	0
16128779	gi|16128779|ref|NP_415332.1| periplasmic glutamine-binding protein	glnH	9.01025	27191	0	0	0	0	0	0	2	15.2396	0	0	0	0	0	0	0	0	0	0	0	0
16128780	gi|16128780|ref|NP_415333.1| Dps	dps	5.7	18696	9	52.7631	0	0	0	0	5	40.2275	0	0	0	0	34	77.7643	13	80.3057	7	40.2839	8	40.2654
16128781	gi|16128781|ref|NP_415334.1| inner membrane transporter	rhtA	9.7	31169	0	0	0	0	0	0	0	0	0	0	1	10.1262	0	0	0	0	0	0	0	0
16128782	gi|16128782|ref|NP_415335.1| outer membrane protein X	ompX	7.1	18603	2	10.214	16	50.3001	7	30.2897	2	10.242	28	70.3031	4	30.2438	2	10.2283	139	90.3142	16	70.3383	35	80.3004
16128786	gi|16128786|ref|NP_415339.1| inner membrane protein	ybiR	9.8	41169	0	0	0	0	0	0	0	0	0	0	0	0	0	0	1	10.1456	0	0	0	0
16128787	gi|16128787|ref|NP_415340.1| probable L,D-transpeptidase	ybiS	6	33326	1	10.2102	0	0	0	0	2	15.2345	0	0	0	0	0	0	0	0	0	0	0	0
16128797	gi|16128797|ref|NP_415350.1| hypothetical protein b0829		8.2	67979	0	0	0	0	0	0	0	0	0	0	0	0	0	0	0	0	0	0	1	10.1706
16128799	gi|16128799|ref|NP_415352.1| glutathione transport system permease protein	gsiC	7.8	34067	0	0	0	0	0	0	0	0	0	0	0	0	0	0	1	10.1634	0	0	0	0
16128802	gi|16128802|ref|NP_415355.1| putative lipoprotein	yliF	8.1	49874	0	0	2	10.195	0	0	0	0	0	0	0	0	0	0	0	0	0	0	0	0
16128803	gi|16128803|ref|NP_415356.1| ribosomal protein S12 methylthiotransferase	rimO	5.2	49582	0	0	0	0	1	10.1418	0	0	0	0	0	0	0	0	0	0	0	0	0	0
16128807	gi|16128807|ref|NP_415360.1| D-alanyl-D-alanine carboxypeptidase; penicillin-binding protein (PBP6)	dacC	8.4	43610	2	15.2233	18	90.2654	7	40.2796	2	20.2308	20	110.3	17	110.286	12	57.7158	42	160.299	22	120.268	51	180.327
16128813	gi|16128813|ref|NP_415366.1| putative DEOR-type transcriptional regulator	ybjJ	9.1	41853	1	10.1562	7	10.1537	0	0	0	0	3	20.1692	1	10.1875	0	0	0	0	0	0	1	10.1562
16128815	gi|16128815|ref|NP_415368.1| putative transport protein	ybjL	8.3	60352	0	0	3	20.2097	0	0	0	0	2	10.1616	3	20.1878	0	0	1	10.1903	0	0	2	20.1826
16128819	gi|16128819|ref|NP_415372.1| modulator of drug activity A	nfsA	6.5	26802	0	0	0	0	0	0	0	0	0	0	0	0	0	0	0	0	0	0	2	20.1554
16128829	gi|16128829|ref|NP_415382.1| arginine 3rd transport system permease protein	artM	9.2	24915	0	0	0	0	1	10.1689	0	0	0	0	1	10.1741	0	0	1	10.1946	0	0	0	0
16128830	gi|16128830|ref|NP_415383.1| arginine 3rd transport system permease protein	artQ	9.4	26218	0	0	2	10.178	2	10.1994	0	0	2	10.1723	2	10.2179	0	0	2	10.2214	1	10.2024	2	18.2022
16128832	gi|16128832|ref|NP_415385.1| ATP-binding component of 3rd arginine transport system	artP	6.2	27023	0	0	3	20.1898	1	10.1653	0	0	5	40.2223	0	0	1	10.2019	6	20.2146	7	30.2824	12	30.2594
16128833	gi|16128833|ref|NP_415386.1| hypothetical protein b0865	ybjP	6.1	18992	4	20.1986	6	40.2716	0	0	2	15.1764	8	60.217	0	0	6	30.2014	7	40.2418	5	20.2616	10	50.2796
16128835	gi|16128835|ref|NP_415388.1| N-acetylmuramoyl-L-alanine amidase	amiD	7.5	31073	0	0	8	40.2716	0	0	0	0	0	0	0	0	2	10.2208	1	10.1562	0	0	3	20.1688
16128836	gi|16128836|ref|NP_415389.1| putative nucleotide di-P-sugar epimerase or dehydra		8.8	39621	0	0	0	0	0	0	0	0	0	0	0	0	1	10.2215	2	10.259	0	0	0	0
16128839	gi|16128839|ref|NP_415392.1| pyruvate oxidase	poxB	5.8	62012	0	0	0	0	0	0	0	0	0	0	0	0	0	0	0	0	0	0	3	20.1502
16128840	gi|16128840|ref|NP_415393.1| NADH oxidoreductas	hcr	5.4	35741	0	0	0	0	1	10.1289	0	0	0	0	0	0	0	0	0	0	0	0	0	0
16128842	gi|16128842|ref|NP_415395.1| putative surface protein		9.3	34385	1	10.1622	0	0	0	0	0	0	0	0	0	0	0	0	0	0	0	0	1	10.1419
16128845	gi|16128845|ref|NP_415398.1| hypothetical protein b0877	ybjX	9.6	38358	2	10.1969	0	0	3	20.215	2	15.1969	11	70.2564	7	30.2476	6	45.2464	15	70.2872	19	70.2856	26	90.2802
16128847	gi|16128847|ref|NP_415400.1| macrolide export ATP-binding/permease protein	macB	5.9	70703	0	0	1	18.2287	0	0	0	0	0	0	0	0	0	0	0	0	0	0	0	0
16128848	gi|16128848|ref|NP_415401.1| cold shock protein	cspD	5.8	7970	1	10.1964	0	0	0	0	1	10.1975	0	0	0	0	0	0	0	0	0	0	0	0
16128850	gi|16128850|ref|NP_415403.1| ATP-binding component of serine protease system	clpA	5.9	84207	0	0	0	0	0	0	0	0	0	0	0	0	1	10.1568	0	0	0	0	0	0
16128851	gi|16128851|ref|NP_415404.1| protein chain initiation factor IF-1	infA	9.7	8251	2	10.2263	2	10.1562	0	0	1	10.2032	1	10.1667	0	0	0	0	0	0	0	0	0	0
16128853	gi|16128853|ref|NP_415406.1| ATP-binding component of cytochrome-related transport system	cydC	8.9	62921	0	0	3	20.2588	7	30.2869	1	10.1949	8	30.2915	4	20.3181	2	15.2189	7	30.3167	2	20.1942	10	60.2887
16128854	gi|16128854|ref|NP_415407.1| ATP-binding component of cytochrome-related transport system	cydD	6	65057	0	0	4	30.3318	8	60.3104	0	0	2	10.1553	7	50.2421	4	20.2749	3	30.2951	7	34.3457	18	80.3436
16128857	gi|16128857|ref|NP_415410.1| cell division protein DNA translocase	ftsK	4.8	146663	1	10.1531	5	30.3506	0	0	0	0	3	20.2084	1	10.2383	1	10.201	0	0	0	0	4	30.3465
16128858	gi|16128858|ref|NP_415411.1| periplasmic protein effects translocation of lipopr		6.4	22629	1	10.154	0	0	0	0	1	10.2233	0	0	0	0	0	0	0	0	0	0	0	0
16128859	gi|16128859|ref|NP_415412.1| replication-associated recombination protein	rarA	6	49627	0	0	0	0	0	0	0	0	0	0	0	0	0	0	1	10.198	0	0	0	0
16128860	gi|16128860|ref|NP_415413.1| serine tRNA synthetase	serS	5.2	48415	2	12.7251	0	0	0	0	3	20.2569	0	0	0	0	0	0	0	0	0	0	0	0
16128862	gi|16128862|ref|NP_415415.1| anaerobic dimethyl sulfoxide reductase subunit B	dmsB	6.2	22870	0	0	0	0	0	0	0	0	0	0	0	0	0	0	0	0	1	10.1359	0	0
16128864	gi|16128864|ref|NP_415417.1| hypothetical protein b0897	ycaC	5.1	23101	0	0	0	0	0	0	0	0	0	0	0	0	1	10.213	0	0	0	0	0	0
16128867	gi|16128867|ref|NP_415420.1| putative transcriptional regulator LYSR-type	ycaN	6.1	34295	0	0	0	0	0	0	0	12.1896	0	0	0	0	0	0	0	0	0	0	0	0
16128869	gi|16128869|ref|NP_415422.1| pyruvate formate lyase activating enzyme 1	pflA	6	28205	0	0	0	0	0	0	0	0	0	0	0	0	0	0	1	10.1351	0	0	0	0
16128870	gi|16128870|ref|NP_415423.1| formate acetyltransferase 1	pflB	5.6	85358	25	132.292	4	30.2896	0	0	16	90.7919	2	10.2372	0	0	3	20.2329	2	10.2262	0	0	0	0
16128871	gi|16128871|ref|NP_415424.1| putative formate transporter	focA	6.5	30992	0	0	2	10.2162	4	20.2595	1	10.1931	0	0	4	20.267	0	0	1	10.2103	2	10.214	2	10.2448
16128876	gi|16128876|ref|NP_415429.1| putative heat shock protein		8	27765	0	0	1	10.1621	0	0	0	0	0	0	0	0	0	0	0	0	0	0	0	0
16128878	gi|16128878|ref|NP_415431.1| 30S ribosomal subunit protein S1	rpsA	4.7	61159	25	122.81	17	130.323	1	10.1683	25	127.311	26	160.361	0	0	8	42.748	12	60.3374	0	0	9	40.2431
16128879	gi|16128879|ref|NP_415432.1| integration host factor beta subunit	ihfB	9.8	10652	0	0	0	0	0	0	0	0	0	0	0	0	0	0	4	10.2591	0	0	2	10.2261
16128881	gi|16128881|ref|NP_415434.1| lipid A export ATP-binding/permease protein	msbA	8.8	64461	2	12.7729	11	50.2772	10	70.3265	4	12.7904	7	50.2508	13	70.323	2	10.2403	10	40.3015	4	30.2985	17	90.2788
16128882	gi|16128882|ref|NP_415435.1| tetraacyldisaccharide 4'-kinase	lpxK	8.6	35590	0	0	0	0	2	20.2478	0	0	0	0	3	20.2227	0	0	0	0	0	0	0	0
16128883	gi|16128883|ref|NP_415436.1| hypothetical protein b0916	ycaQ	8.6	47657	0	0	0	0	0	0	0	0	0	0	0	0	0	0	0	0	1	10.1499	0	0
16128885	gi|16128885|ref|NP_415438.1| CTP:CMP-3-deoxy-D-manno-octulosonate transferase	kdsB	5	27615	1	10.1566	0	0	0	0	0	0	0	0	0	0	0	0	0	0	0	0	0	0
16128892	gi|16128892|ref|NP_415445.1| putative amidase	ycbB	8.7	67813	0	0	0	0	0	0	0	0	0	0	0	0	0	0	1	10.1567	0	0	0	0
16128895	gi|16128895|ref|NP_415448.1| aspartate aminotransferase	aspC	5.5	43574	2	10.2255	3	20.2205	0	0	1	10.1975	4	20.2288	0	0	2	10.2267	1	10.2322	0	0	0	0
16128896	gi|16128896|ref|NP_415449.1| outer membrane protein F (1a)	ompF	4.6	39334	80	100.409	155	170.328	19	70.2727	58	87.8933	161	150.32	22	100.291	20	35.3379	38	90.3088	10	70.2651	27	100.289
16128897	gi|16128897|ref|NP_415450.1| asparagine tRNA synthetase	asnS	5	52571	3	25.2468	2	20.2698	0	0	2	15.2181	0	0	0	0	0	0	0	0	0	0	0	0
16128899	gi|16128899|ref|NP_415452.1| aminopeptidase N	pepN	5	98919	1	10.1987	3	20.2054	0	0	4	20.232	0	0	0	0	0	0	0	0	0	0	1	10.2046
16128912	gi|16128912|ref|NP_415465.1| dihydro-orotate dehydrogenase	pyrD	7.8	36775	2	15.2687	10	50.2959	6	40.2538	2	17.7471	5	30.2336	5	30.287	4	15.2621	3	20.2461	1	10.2424	10	60.2244
16128916	gi|16128916|ref|NP_415469.1| ABC transporter ATP-binding protein	uup	5.2	72067	0	0	0	0	0	0	1	10.1543	0	0	0	0	0	0	0	0	0	0	0	0
16128917	gi|16128917|ref|NP_415470.1| paraquat-inducible protein A	pqiA	7.7	46464	0	0	0	0	0	0	0	0	1	10.1557	0	0	0	0	0	0	0	0	0	0
16128918	gi|16128918|ref|NP_415471.1| paraquat-inducible protein B	pqiB	8.6	60521	0	0	10	60.2663	1	10.2142	0	0	12	50.2688	4	30.2445	1	10.2092	8	60.2473	1	10.1857	19	110.23
16128919	gi|16128919|ref|NP_415472.1| hypothetical protein b0952		4.9	19980	1	10.2204	6	30.2761	0	0	1	10.2117	8	40.2879	2	10.2594	2	10.2341	3	10.2434	2	20.2155	6	40.2972
16128921	gi|16128921|ref|NP_415474.1| beta-hydroxydecanoyl thioester dehydrase; trans-2-d	fabA	6.2	18970	0	0	3	20.1588	0	0	0	0	0	0	0	0	0	0	0	0	0	0	0	0
16128922	gi|16128922|ref|NP_415475.1| putative ATP-dependent protease	ycbZ	4.5	65819	2	20.2108	7	40.2241	7	40.2776	0	0	6	40.257	11	60.2657	2	15.2346	6	40.2362	3	20.1956	7	40.2125
16128924	gi|16128924|ref|NP_415477.1| outer membrane protein A (3a)	ompA	6	37201	29	97.7825	744	430.376	33	140.354	62	135.313	908	590.39	36	130.344	83	107.297	723	550.391	41	150.339	432	400.369
16128927	gi|16128927|ref|NP_415480.1| hypothetical protein b0960		6.8	82017	0	0	1	10.1616	0	0	0	0	0	0	1	10.1942	0	0	0	0	1	10.2054	0	0
16128928	gi|16128928|ref|NP_415481.1| inner membrane protein	yccF	9.5	16276	1	10.1508	1	10.254	2	10.2629	1	10.1789	0	0	1	10.214	0	0	0	0	0	0	3	20.2718
16128939	gi|16128939|ref|NP_415492.1| hydrogenase-1 large subunit	hyaB	5.6	66254	1	10.1601	0	0	0	0	1	10.1982	0	0	0	0	0	0	0	0	0	0	0	0
16128941	gi|16128941|ref|NP_415494.1| hydrogenase 1 maturation protease	hyaD	4.66836	21547	0	0	0	0	0	0	1	10.129	0	0	0	0	0	0	0	0	0	0	0	0
16128944	gi|16128944|ref|NP_415497.1| cytochrome bd-II oxidase subunit I	appC	7	57920	3	25.2695	0	0	0	0	6	30.2438	1	10.1984	1	10.2563	0	0	2	10.1687	0	0	1	10.1438
16128945	gi|16128945|ref|NP_415498.1| cytochrome bd-II oxidase subunit II	appB	8.6	42425	0	0	0	0	0	0	0	0	0	0	0	0	0	0	0	0	2	20.1367	0	0
16128947	gi|16128947|ref|NP_415501.1| tyrosine-protein kinase	etk	6.2	81242	0	0	0	0	0	0	1	10.1445	0	0	0	0	0	0	0	0	0	0	0	0
16128949	gi|16128949|ref|NP_415503.1| putative polysaccharide export protein	gfcE	5.7	41741	0	0	2	20.2377	0	0	0	0	0	0	0	0	0	0	0	0	0	0	0	0
16128959	gi|16128959|ref|NP_415513.1| TorS		5.2	99739	0	0	0	0	0	0	0	0	0	0	0	0	1	10.1463	0	0	0	0	0	0
16128961	gi|16128961|ref|NP_415515.1| TorCAD operon transcriptional regulatory protein	torR	6.1	26234	0	0	0	0	0	0	0	0	0	0	0	0	0	0	1	10.1282	0	0	0	0
16128966	gi|16128966|ref|NP_415520.1| curved DNA-binding protein	cbpA	6.4	34456	2	12.6926	0	0	0	0	2	20.1897	0	0	0	0	1	10.2157	0	0	0	0	0	0
16128968	gi|16128968|ref|NP_415522.1| periplasmic glucose-1-phosphatase	agp	5.4	45684	2	19.2292	0	0	0	0	0	0	0	0	0	0	0	0	0	0	0	0	0	0
16128970	gi|16128970|ref|NP_415524.1| trp repressor binding protein	wrbA	5.5	20846	0	0	0	0	0	0	0	0	0	0	0	0	2	10.2325	0	0	0	0	1	10.193
16128971	gi|16128971|ref|NP_415525.1| hypothetical protein b1005		12.3	8800	0	0	1	10.1512	0	0	0	0	0	0	0	0	0	0	0	0	0	0	0	0
16128980	gi|16128980|ref|NP_415534.1| proline dehydrogenase	putA	5.6	143815	1	16.2051	0	0	0	0	0	0	0	0	0	0	4	35.2634	11	60.2503	0	0	12	80.2913
16128981	gi|16128981|ref|NP_415535.1| major sodium/proline symporter	putP	8.6	54345	1	10.1867	3	20.19	3	20.1968	1	10.16	0	0	4	20.1909	0	0	2	10.167	0	0	2	10.2125
16129009	gi|16129009|ref|NP_415564.1| putative synthase		9.5	55927	0	0	0	0	0	0	0	0	0	0	0	0	0	0	2	10.2122	0	0	1	10.2245
16129011	gi|16129011|ref|NP_415566.1| periplasmic glucans biosynthesis protein	mdoG	6.8	57913	1	10.2073	5	40.2652	0	0	2	20.173	0	0	0	0	1	10.2142	2	20.2092	0	0	0	0
16129012	gi|16129012|ref|NP_415567.1| glucans biosynthesis glucosyltransferase H	mdoH	8.7	96938	0	0	4	38.2134	7	40.2879	0	0	2	10.211	4	30.2464	0	0	0	0	0	0	4	30.2179
16129017	gi|16129017|ref|NP_415572.1| lipid A biosynthesis lauroyl acyltransferase	htrB	10.1	35408	1	10.1833	6	20.2794	13	40.3003	1	10.2161	4	20.286	8	40.2826	3	20.2736	1	10.2322	7	20.2952	4	30.2113
16129026	gi|16129026|ref|NP_415581.1| hypothetical protein b1063	yceB	6.2	20501	0	0	2	10.2342	4	20.2185	1	10.1547	3	20.1833	3	20.2089	5	20.2379	1	10.1385	5	30.235	4	30.2367
16129029	gi|16129029|ref|NP_415584.1| acetylation of N-terminal alanine of 30S ribosomal	rimJ	9.4	22689	0	0	0	0	0	0	0	0	0	0	0	0	0	0	1	10.1232	0	0	1	10.1471
16129032	gi|16129032|ref|NP_415587.1| putative virulence factor	murJ	10.4	55268	0	0	2	10.2659	2	10.2619	0	0	0	0	0	0	0	0	0	0	2	10.2376	4	20.2312
16129034	gi|16129034|ref|NP_415589.1| anti-FliA; RflB	flgM	5.1	10342	0	0	0	0	0	0	1	10.1622	0	0	0	0	0	0	0	0	1	10.1388	0	0
16129038	gi|16129038|ref|NP_415593.1| FlgD	flgD	4	23576	1	10.1318	0	0	0	0	0	0	0	0	0	0	0	0	0	0	0	0	0	0
16129047	gi|16129047|ref|NP_415602.1| RNase E	rne	5.4	118197	6	52.773	16	90.2575	7	50.2448	4	34.7673	11	70.244	3	30.2551	9	65.275	10	60.2468	7	60.2453	24	160.286
16129049	gi|16129049|ref|NP_415604.1| hypothetical protein b1086	rluC	10.2	36027	0	0	0	0	0	0	0	0	0	0	0	0	0	0	1	10.1355	0	0	0	0
16129052	gi|16129052|ref|NP_415607.1| 50S ribosomal subunit protein L32	rpmF	11.5	6447	9	45.2723	0	0	0	0	14	45.262	1	10.1247	0	0	5	20.2736	0	0	0	0	0	0
16129053	gi|16129053|ref|NP_415608.1| PlsX	PlsX	9.5	37101	0	0	3	10.181	0	0	0	0	2	20.1514	0	0	1	10.1442	0	0	0	0	0	0
16129054	gi|16129054|ref|NP_415609.1| 3-oxoacyl-[acyl-carrier-protein] synthase 3	fabH	5	33516	1	10.2032	0	0	0	0	1	10.207	0	0	0	0	0	0	0	0	0	0	0	0
16129055	gi|16129055|ref|NP_415610.1| malonyl CoA-acyl carrier protein transacylase	fabD	4.8	32418	0	0	0	0	0	0	0	0	0	0	0	0	1	10.2301	0	0	0	0	0	0
16129056	gi|16129056|ref|NP_415611.1| 3-oxoacyl-[acyl-carrier-protein] reductase	fabG	7.7	25561	2	17.7405	6	30.2829	0	0	2	12.7245	0	0	0	0	2	14.255	0	0	0	0	1	10.2266
16129057	gi|16129057|ref|NP_415612.1| acyl carrier protein	acpP	3.8	8640	7	12.7022	9	20.2365	0	0	4	12.7062	5	10.2438	0	0	2	10.2025	4	10.207	6	20.2192	4	10.2216
16129058	gi|16129058|ref|NP_415613.1| 3-oxoacyl-[acyl-carrier-protein] synthase 2	fabF	5.7	43047	2	20.2574	0	0	0	0	2	15.2226	0	0	0	0	0	0	0	0	0	0	0	0
16129060	gi|16129060|ref|NP_415615.1| putative thymidylate kinase	yceG	9.8	38248	0	0	3	20.1661	0	0	0	0	0	0	0	0	0	0	0	0	0	0	8	60.2108
16129061	gi|16129061|ref|NP_415616.1| thymidylate kinase	tmk	5.2	23784	0	0	0	0	0	0	0	0	0	0	0	0	1	10.1367	0	0	0	0	0	0
16129064	gi|16129064|ref|NP_415619.1| PTS system, glucose-specific IIBC component	ptsG	8.9	50677	2	10.2059	16	70.2589	17	80.3155	1	10.1689	11	70.2234	11	90.3459	3	20.2512	24	110.299	18	80.3098	33	130.318
16129065	gi|16129065|ref|NP_415620.1| outer membrane receptor for ferric iron uptake	fhuE	4.6	81233	0	0	0	0	0	0	0	0	1	10.232	0	0	0	0	1	10.2334	0	0	3	20.2747
16129067	gi|16129067|ref|NP_415622.1| hypothetical protein b1104	ycfL	7.3	13982	0	0	2	10.2519	0	0	0	0	2	10.2358	0	0	0	0	2	10.2659	0	0	0	0
16129068	gi|16129068|ref|NP_415623.1| penicillin-binding protein activator	lpoB	6.5	22517	1	10.1521	11	50.2561	2	20.2258	2	10.1615	7	60.2443	0	0	2	10.1631	6	30.2112	0	0	4	30.2101
16129072	gi|16129072|ref|NP_415627.1| respiratory NADH dehydrogenase	ndh	9.1	47359	3	20.2339	26	150.321	42	170.407	3	20.2026	6	50.2957	16	100.236	12	75.3201	15	80.2832	15	80.3493	32	140.388
16129073	gi|16129073|ref|NP_415628.1| hypothetical protein b1110	ycfJ	9.6	18921	0	0	0	0	0	0	0	0	0	0	0	0	2	12.733	5	50.3054	6	30.3127	3	30.2119
16129077	gi|16129077|ref|NP_415632.1| transcription-repair-coupling factor	mfd	5.7	129983	1	10.1932	0	0	0	0	2	15.1874	0	0	0	0	1	10.1733	0	0	0	0	0	0
16129079	gi|16129079|ref|NP_415634.1| lipoprotein-releasing system transmembrane protein	lolC	6	43264	0	0	3	20.1973	6	30.2169	1	10.1711	3	20.2346	2	20.2421	0	0	4	20.2032	3	30.2204	13	60.2532
16129081	gi|16129081|ref|NP_415636.1| lipoprotein-releasing system transmembrane protein	lolE	9.1	45345	0	0	3	20.2645	5	20.2642	0	0	2	10.305	3	10.3095	2	15.2376	3	30.2918	2	10.2588	2	10.3139
16129087	gi|16129087|ref|NP_415642.1| spermidine/putrescine transport system permease	potC	10	29112	0	0	2	10.1303	0	0	0	0	1	10.1467	0	0	0	0	1	10.1707	0	0	2	18.1852
16129088	gi|16129088|ref|NP_415643.1| spermidine/putrescine transport system permease		9.7	31063	0	0	2	20.1362	2	20.1359	0	0	0	0	0	0	0	0	0	0	0	0	1	10.1244
16129089	gi|16129089|ref|NP_415644.1| spermidine/putrescine import ATP-binding protein	potA	5.1	43029	0	0	18	80.2638	7	30.3146	1	10.237	16	80.2659	13	70.2682	3	15.253	10	60.2791	3	20.2664	16	70.2844
16129092	gi|16129092|ref|NP_415647.1| sensor protein PhoQ	phoQ	5.5	55300	0	0	0	0	0	0	0	0	0	0	1	10.2233	0	0	0	0	0	0	7	50.25
16129094	gi|16129094|ref|NP_415649.1| adenylosuccinate lyase	purB	5.6	51543	1	10.158	2	20.1564	0	0	0	0	0	0	0	0	0	0	0	0	0	0	0	0
16129095	gi|16129095|ref|NP_415650.1| high frequency lysogenization protein	hflD	9.6	22948	0	0	0	0	0	0	1	10.2692	1	10.1988	0	0	1	10.226	0	0	1	10.2366	1	10.2146
16129099	gi|16129099|ref|NP_415654.1| isocitrate dehydrogenase	icd	5	45757	2	10.2257	2	10.2015	0	0	1	10.2213	2	10.2306	0	0	3	25.238	1	10.2094	0	0	0	0
16129111	gi|16129111|ref|NP_415666.1| hypothetical protein b1148	ymfM	9.6	12157	0	0	0	0	0	0	0	0	0	0	1	10.1052	0	0	0	0	0	0	0	0
16129112	gi|16129112|ref|NP_415667.1| hypothetical protein b1149		4.9	50872	0	0	0	0	0	0	0	0	0	0	1	10.1253	0	0	0	0	0	0	0	0
16129135	gi|16129135|ref|NP_415690.1| hypothetical protein b1172		11	8686	0	0	0	0	0	0	0	0	0	0	0	0	0	0	0	0	1	10.2472	1	10.2387
16129138	gi|16129138|ref|NP_415693.1| cell division inhibitor	minD	5.1	29615	0	0	15	40.2446	0	0	0	0	14	60.2556	0	0	1	10.2058	12	50.3274	0	0	4	30.2178
16129139	gi|16129139|ref|NP_415694.1| cell division inhibitor	minC	6.4	24776	0	0	2	10.1926	1	10.2281	0	0	2	20.2165	1	10.2145	0	0	0	0	0	0	0	0
16129141	gi|16129141|ref|NP_415696.1| inhibitor of g-type lysozyme	pliG	9.8	14907	0	0	1	10.1858	0	0	0	0	1	10.1883	0	0	0	0	0	0	0	0	0	0
16129149	gi|16129149|ref|NP_415704.1| Na+/H+ antiporter, pH independent	nhaB	5.9	56729	0	0	7	30.1895	3	20.1537	0	0	1	10.1377	1	10.1865	0	0	4	20.1706	2	24.1916	5	20.1811
16129150	gi|16129150|ref|NP_415705.1| fatty acid metabolism regulator protein	fadR	6.6	26969	0	0	0	0	1	10.1475	0	0	0	0	0	0	0	0	0	0	0	0	0	0
16129152	gi|16129152|ref|NP_415707.1| D-amino acid dehydrogenase subunit	dadA	6.2	47608	3	10.2393	4	20.2498	8	40.2592	1	10.22	8	50.2527	3	20.2527	8	40.2442	8	40.2241	5	40.2549	8	50.2253
16129156	gi|16129156|ref|NP_415711.1| murein transglycosylase E	emtA	9.8	26575	1	10.1912	15	60.293	1	10.298	0	0	7	50.2774	2	10.2858	0	0	3	20.1652	0	0	4	30.2014
16129160	gi|16129160|ref|NP_415715.1| trehalase	treA	5.5	63637	1	10.144	0	0	0	0	0	0	0	0	0	0	0	0	0	0	0	0	0	0
16129166	gi|16129166|ref|NP_415721.1| putative GTP-binding protein	ychF	4.7	39668	1	10.1931	0	0	0	0	0	0	0	0	0	0	0	0	0	0	0	0	0	0
16129169	gi|16129169|ref|NP_415724.1| hypothetical protein b1206		8.7	58385	0	0	0	0	9	40.2921	0	0	3	20.241	7	40.348	1	10.2578	0	0	1	10.2705	2	10.1851
16129170	gi|16129170|ref|NP_415725.1| phosphoribosylpyrophosphate synthetase	prs	5.1	34219	2	12.7055	0	0	0	0	2	20.2076	2	20.1484	0	0	0	0	0	0	0	0	0	0
16129172	gi|16129172|ref|NP_415727.1| lipoprotein localization factor	lolB	9.2	23552	1	10.1917	3	20.1957	1	10.2342	0	0	11	60.2686	1	10.2123	2	10.2706	18	90.2762	1	10.3045	9	50.2403
16129178	gi|16129178|ref|NP_415733.1| 2-dehydro-3-deoxyphosphooctulonate aldolase	kdsA	6.4	30834	1	10.1984	2	10.2296	0	0	2	10.2264	0	0	0	0	2	10.2249	0	0	0	0	0	0
16129180	gi|16129180|ref|NP_415735.1| cation transport regulator	chaB	6.6	8946	0	0	0	0	0	0	0	0	0	0	0	0	0	0	2	10.148	0	0	0	0
16129181	gi|16129181|ref|NP_415736.1| cation transport regulator		5.1	26442	0	0	0	0	1	10.1373	0	0	0	0	0	0	0	0	0	0	0	0	0	0
16129185	gi|16129185|ref|NP_415740.1| nitrate/nitrite sensor protein	narX	6.3	67085	1	10.1785	0	0	6	40.2855	1	10.1657	0	0	6	30.3164	1	10.2096	5	30.2415	3	20.3129	8	30.2528
16129186	gi|16129186|ref|NP_415741.1| nitrite extrusion protein	narK	10	49694	2	10.189	5	30.262	5	30.2572	2	10.1726	6	30.2213	2	10.2346	0	0	0	0	0	0	2	20.1466
16129187	gi|16129187|ref|NP_415742.1| nitrate reductase 1 alpha subunit	narG	6	140490	21	140.254	25	150.285	57	330.364	12	82.7565	4	32.2465	9	70.2996	4	30.2573	0	0	0	0	1	10.1556
16129188	gi|16129188|ref|NP_415743.1| nitrate reductase 1 beta subunit	narH	6.4	58067	6	32.7762	11	60.2415	9	50.2884	6	35.308	2	10.1704	0	0	1	10.3139	0	0	0	0	1	10.1702
16129190	gi|16129190|ref|NP_415745.1| nitrate reductase 1; cytochrome b(NR) gamma subunit	narI	10	25498	0	0	0	0	3	10.1767	1	10.1425	0	0	0	0	0	0	0	0	0	0	0	0
16129197	gi|16129197|ref|NP_415752.1| glucose-1-phosphate uridylyltransferase	galU	5	32943	2	15.2536	1	10.2791	0	0	1	10.21	0	0	0	0	4	20.2661	0	0	0	0	0	0
16129198	gi|16129198|ref|NP_415753.1| DNA-binding protein HLP-II	hns	5.3	15541	7	25.2876	0	0	0	0	5	25.2908	2	10.2555	0	0	6	30.2838	2	10.287	0	0	3	20.259
16129200	gi|16129200|ref|NP_415755.1| hypothetical protein b1239		10.2	22206	0	0	1	10.1295	0	0	0	0	0	0	0	0	0	0	0	0	0	0	0	0
16129202	gi|16129202|ref|NP_415757.1| CoA-linked acetaldehyde dehydrogenase	adhE	6.3	96128	66	222.327	0	0	0	0	46	195.323	2	26.2181	4	30.3062	29	140.291	20	126.294	1	18.266	6	50.2393
16129204	gi|16129204|ref|NP_415759.1| periplasmic oligopeptide-binding protein	oppA	6	60899	2	15.2097	0	0	0	0	2	22.2024	0	0	0	0	1	10.2044	0	0	0	0	0	0
16129210	gi|16129210|ref|NP_415765.1| cardiolipin synthase	cls	8.3	54823	0	0	0	0	1	10.24	0	0	0	0	0	0	0	0	0	0	1	10.2671	3	20.2831
16129211	gi|16129211|ref|NP_415766.1| periplasmic oligopeptide-binding protein	kch	6.1	46063	0	0	0	0	0	0	0	0	0	0	0	0	0	0	2	10.2134	0	0	0	0
16129213	gi|16129213|ref|NP_415768.1| TonB	tonB	10	26095	0	0	5	30.207	0	0	0	0	2	20.2712	0	0	2	10.2194	2	10.1941	0	0	2	20.2102
16129216	gi|16129216|ref|NP_415771.1| hypothetical protein b1255	yciC	10.3	26420	0	0	0	0	0	0	0	0	0	0	0	0	0	0	0	0	2	10.2048	4	30.208
16129217	gi|16129217|ref|NP_415772.1| putative outer membrane protein	ompW	6.1	22929	2	20.2729	1	10.2918	0	0	1	10.2949	1	10.3496	0	0	0	0	0	0	0	0	0	0
16129219	gi|16129219|ref|NP_415774.1| YciF	yciF	5.4	18598	1	10.1192	0	0	0	0	0	0	0	0	0	0	0	0	0	0	0	0	1	10.2063
16129233	gi|16129233|ref|NP_415788.1| putative protease	sohB	9.6	39367	1	10.233	17	60.3552	18	50.344	2	15.3026	9	40.3471	20	60.3454	7	35.326	12	50.3449	17	70.3229	27	80.34
16129237	gi|16129237|ref|NP_415792.1| aconitate hydrase 1	acnA	5.5	97678	0	0	0	0	0	0	0	0	0	0	0	0	1	10.1797	0	0	0	0	0	0
16129239	gi|16129239|ref|NP_415794.1| phosphatidylglycerophosphatase B	pgpB	10.6	29022	0	0	1	10.1593	0	0	0	0	0	0	0	0	0	0	1	10.1719	0	0	0	0
16129240	gi|16129240|ref|NP_415795.1| inner membrane protein	yciS	10	11352	0	0	2	10.3493	0	0	0	0	2	10.3472	1	10.2906	1	10.2958	0	0	0	0	3	20.3692
16129241	gi|16129241|ref|NP_415796.1| putative heat shock protein	yciM	6	44532	2	10.1626	0	0	0	0	0	0	0	0	0	0	2	10.1595	1	10.1522	0	0	3	30.2013
16129242	gi|16129242|ref|NP_415797.1| orotidine-5'-phosphate decarboxylase	pyrF	5.8	26351	1	10.1597	0	0	0	0	0	0	0	0	0	0	0	0	0	0	0	0	0	0
16129244	gi|16129244|ref|NP_415799.1| osmotically inducible lipoprotein B	osmB	10.5	6949	0	0	1	10.3213	0	0	1	10.2076	2	10.353	0	0	23	30.313	77	150.382	41	60.3761	72	160.372
16129246	gi|16129246|ref|NP_415801.1| cyclic di-GMP phosphodiesterase	gmr	6.3	74665	0	0	0	0	0	0	0	0	0	0	0	0	0	0	1	10.223	0	0	0	0
16129249	gi|16129249|ref|NP_415804.1| enoyl-[acyl-carrier-protein] reductase [NADH]	fabI	5.5	27865	4	20.2506	4	30.2474	0	0	2	15.2236	3	20.2688	0	0	1	10.2463	2	10.2616	0	0	1	10.2251
16129251	gi|16129251|ref|NP_415806.1| peptide transport system ATP-binding protein	sapF	9.7	30571	0	0	2	26.2149	0	0	0	0	0	0	0	0	1	10.1397	0	0	0	0	0	0
16129253	gi|16129253|ref|NP_415808.1| peptide transport system permease protein	sapC	5	31549	0	0	1	10.2624	1	10.1816	0	0	0	0	0	0	0	0	2	10.2016	0	0	0	0
16129261	gi|16129261|ref|NP_415816.1| aldehyde dehydrogenase	puuC	5.7	53419	0	0	0	0	0	0	1	10.1411	1	10.185	0	0	1	10.1773	0	0	0	0	2	18.1578
16129262	gi|16129262|ref|NP_415817.1| gamma-glutamylputrescine oxidoreductase	puuB	6.3	47170	0	0	0	0	0	0	0	0	1	10.134	0	0	0	0	0	0	0	0	0	0
16129265	gi|16129265|ref|NP_415820.1| phage shock protein	pspA	5.3	25494	1	10.1997	0	0	0	0	2	15.2049	0	0	0	0	36	72.7802	21	70.3202	24	70.296	25	90.3125
16129266	gi|16129266|ref|NP_415821.1| phage shock protein	pspB	7.8	8764	0	0	1	16.1586	2	10.2261	0	0	0	0	3	10.2108	3	10.2434	3	20.2331	5	10.2408	9	20.2291
16129267	gi|16129267|ref|NP_415822.1| phage shock protein	pspC	6.8	13518	0	0	0	0	0	0	0	0	0	0	0	0	0	0	0	0	1	10.1333	0	0
16129268	gi|16129268|ref|NP_415823.1| phage shock protein	pspD	12.4	8043	0	0	0	0	0	0	0	0	0	0	0	0	0	0	0	0	0	0	2	10.1988
16129277	gi|16129277|ref|NP_415832.1| hypothetical protein b1316	ycjT	5.4	84868	0	0	0	0	0	0	0	0	1	10.1428	0	0	0	0	0	0	0	0	0	0
16129283	gi|16129283|ref|NP_415838.1| hypothetical protein b1322	ycjF	8.8	39393	0	0	0	0	0	0	0	0	0	0	0	0	0	0	0	0	0	0	3	30.2272
16129285	gi|16129285|ref|NP_415840.1| thiol peroxidase	tpx	4.6	17836	3	20.2794	3	20.2579	0	0	1	10.2599	0	0	0	0	2	10.1696	0	0	0	0	3	30.244
16129294	gi|16129294|ref|NP_415849.1| universal stress protein E	uspE	5	35708	0	0	1	10.1875	0	0	1	10.163	3	20.1598	1	10.1748	2	15.1829	4	20.2197	0	0	3	20.1907
16129298	gi|16129298|ref|NP_415853.1| p-aminobenzoyl-glutamate hydrolase subunit B	abgB	5.4	52194	0	0	2	10.1788	0	0	0	0	0	0	0	0	0	0	0	0	0	0	1	10.142
16129303	gi|16129303|ref|NP_415858.1| zinc transport protein	zntB	5	36613	0	0	2	10.2265	0	0	0	0	0	0	2	20.2418	0	0	2	20.2665	1	16.2322	5	30.2571
16129304	gi|16129304|ref|NP_415859.1| ATP-dependent RNA helicase	dbpA	7.5	49188	0	0	0	0	0	0	0	0	0	0	0	0	0	0	1	10.1802	0	0	0	0
16129317	gi|16129317|ref|NP_415874.1| Rac prophage repressor	racR	8.9	17664	0	0	0	0	0	0	0	0	0	0	1	10.1577	0	0	0	0	0	0	0	0
16129324	gi|16129324|ref|NP_415881.1| trk system potassium uptake protein	trkG	8.4	53944	1	10.1695	0	0	0	0	0	0	0	0	0	0	0	0	0	0	0	0	0	0
16129338	gi|16129338|ref|NP_415895.1| outer membrane protein N	ompN	4.3	41221	2	20.1896	7	20.1555	1	10.1513	2	12.6619	7	20.2251	2	20.1922	2	10.1693	8	36.1952	0	0	6	30.1878
16129340	gi|16129340|ref|NP_415897.1| heat shock protein	hslJ	7.1	15167	2	10.2299	7	30.344	1	10.2541	1	10.1565	2	10.311	0	0	2	15.251	16	40.3541	3	30.2644	17	38.3631
16129341	gi|16129341|ref|NP_415898.1| fermentative D-lactate dehydrogenase, NAD-dependent	ldhA	5.2	36536	1	10.2583	2	10.2414	0	0	0	0	2	10.251	0	0	0	0	0	0	0	0	0	0
16129342	gi|16129342|ref|NP_415899.1| hypothetical protein b1381	ydbH	5.6	96835	0	0	2	10.2245	0	0	1	10.1664	1	10.1538	0	0	0	0	0	0	0	0	0	0
16129347	gi|16129347|ref|NP_415904.1| copper amine oxidase		5.5	84379	0	0	0	0	0	0	0	0	1	10.1506	0	0	0	0	0	0	0	0	0	0
16129351	gi|16129351|ref|NP_415908.1| 1,2-phenylacetyl-CoA epoxidase, subunit C	paaC	4.7	27878	0	0	0	0	0	0	0	0	0	0	0	0	0	0	0	0	0	0	1	10.1344
16129371	gi|16129371|ref|NP_415928.1| hypothetical protein b1410	ynbC	9.1	65456	1	10.1335	0	0	0	0	1	10.1363	0	0	0	0	0	0	0	0	0	0	0	0
16129377	gi|16129377|ref|NP_415935.1| cytochrome b(561)		10.1	21608	0	0	1	10.2205	3	20.2002	0	0	0	0	0	0	0	0	0	0	5	20.2243	5	20.2225
16129384	gi|16129384|ref|NP_415942.1| hypothetical protein b1425		5.4	7355	0	0	0	0	0	0	0	0	1	10.1128	0	0	0	0	0	0	0	0	0	0
16129389	gi|16129389|ref|NP_415947.1| tellurite methyltransferase	tehB	7.2	22532	0	0	0	0	0	0	0	0	0	0	0	0	1	10.1598	0	0	0	0	1	10.1546
16129390	gi|16129390|ref|NP_415948.1| hypothetical protein b1431	ydcL	8.6	24428	4	25.2214	15	70.3099	3	20.2598	4	25.2079	18	90.3011	0	0	9	55.2866	12	70.3054	1	10.1919	12	70.2591
16129400	gi|16129400|ref|NP_415958.1| putative ATP-binding component of a transport system	ydcT	6.6	37041	0	0	0	0	0	0	0	0	2	10.1772	0	0	0	0	0	0	0	0	0	0
16129409	gi|16129409|ref|NP_415967.1| hypothetical protein b1450		7.8	27254	0	0	0	0	0	0	0	0	1	10.1563	0	0	0	0	0	0	0	0	0	0
16129410	gi|16129410|ref|NP_415968.1| putative outer membrane receptor for iron transport	yncD	5.2	77261	1	10.1887	9	60.2532	0	0	2	10.1841	1	10.2399	0	0	2	15.2308	4	40.2505	0	0	0	0
16129411	gi|16129411|ref|NP_415969.1| putative receptor	yncE	9.6	38614	0	0	0	0	0	0	2	10.2265	0	0	0	0	0	0	0	0	0	0	0	0
16129416	gi|16129416|ref|NP_415974.1| hypothetical protein b1457	ydcD	8.9	18908	0	0	0	0	0	0	0	0	1	10.1603	0	0	1	10.1941	2	10.1947	0	0	2	10.1987
16129417	gi|16129417|ref|NP_415975.1| hypothetical protein b1458		5.9	27839	0	0	0	0	0	0	0	0	0	0	0	0	0	0	0	0	0	0	1	10.1461
16129426	gi|16129426|ref|NP_415984.1| cryptic nitrate reductase 2 beta subunit	narY	5.6	58559	0	0	0	0	0	0	0	0	0	0	0	0	1	10.1294	0	0	0	0	0	0
16129433	gi|16129433|ref|NP_415991.1| formate dehydrogenase-N, nitrate-inducible, alpha subunit	fdnG	6.6	112814	6	47.7733	11	60.2831	13	80.328	14	85.2787	5	20.2549	3	30.3302	0	0	1	10.2444	5	20.2891	3	10.2761
16129434	gi|16129434|ref|NP_415992.1| formate dehydrogenase-N, nitrate-inducible, iron-subunit	fdnH	5.5	32240	0	0	2	10.1368	1	10.1464	0	0	0	0	0	0	0	0	0	0	0	0	0	0
16129438	gi|16129438|ref|NP_415996.1| NAD-linked malate dehydrogenase		5.1	64271	3	10.2545	0	0	0	0	3	15.2268	0	0	0	0	4	20.2525	0	0	0	0	0	0
16129439	gi|16129439|ref|NP_415997.1| 30S ribosomal subunit protein S22	sra	11.5	5097	0	0	0	0	0	0	0	0	0	0	0	0	4	17.7069	1	10.2213	0	0	1	10.161
16129441	gi|16129441|ref|NP_415999.1| peroxiredoxin OsmC	osmC	5.5	15089	0	0	0	0	0	0	0	0	0	0	0	0	2	25.2	2	10.2604	0	0	0	0
16129444	gi|16129444|ref|NP_416002.1| probable D,D-dipeptide transport system permease protein	ddpC	9.9	31972	0	0	0	0	0	0	0	0	1	10.1445	0	0	0	0	0	0	0	0	0	0
16129448	gi|16129448|ref|NP_416006.1| hypothetical protein b1489		5.2	91204	0	0	0	0	0	0	1	10.1274	0	0	0	0	0	0	0	0	0	0	0	0
16129450	gi|16129450|ref|NP_416008.1| hypothetical protein b1491	yddW	9.5	49575	0	0	7	40.2193	0	0	0	0	5	40.1813	0	0	0	0	0	0	1	10.1276	0	0
16129451	gi|16129451|ref|NP_416009.1| acid sensitivity protein	gadC	8.9	55077	0	0	0	0	0	0	0	0	0	0	0	0	0	0	1	10.1455	0	0	0	0
16129452	gi|16129452|ref|NP_416010.1| glutamate decarboxylase isozyme	gadB	5.2	52669	4	30.2629	0	0	0	0	1	10.1835	0	0	0	0	0	0	0	0	0	0	0	0
16129454	gi|16129454|ref|NP_416012.1| hypothetical protein b1495	yddB	6	89283	0	0	7	50.2549	0	0	0	0	7	50.2316	0	0	0	0	3	20.257	0	0	0	0
16129457	gi|16129457|ref|NP_416015.1| putative sulfatase		5.7	64095	1	10.252	0	0	0	0	0	0	0	0	0	0	0	0	0	0	0	0	0	0
16129460	gi|16129460|ref|NP_416018.1| putative oxidoreductase major subunit	ydeP	6.3	83496	0	0	1	10.1586	0	0	0	0	0	0	0	0	0	0	0	0	0	0	0	0
16129487	gi|16129487|ref|NP_416045.1| arabinose efflux transporter, arabinose-inducible	sotB	10.1	42539	1	10.1477	0	0	1	10.1395	0	0	0	0	0	0	0	0	0	0	0	0	0	0
16129496	gi|16129496|ref|NP_416055.1| hypothetical protein b1537	ydeJ	4.6	18322	0	0	0	0	0	0	0	0	0	0	0	10.1254	0	0	0	0	0	0	0	0
16129509	gi|16129509|ref|NP_416068.1| hypothetical protein b1550		9.5	6680	0	0	0	0	0	0	0	0	0	0	0	0	0	0	0	0	0	0	5	30.2014
16129511	gi|16129511|ref|NP_416070.1| cold shock-like protein	cspI	6.1	7685	0	0	0	0	0	0	0	0	2	10.153	0	0	0	0	0	0	0	0	0	0
16129541	gi|16129541|ref|NP_416100.1| hypothetical protein b1583	ynfB	9.3	12910	2	15.1715	9	50.2224	1	10.1787	2	15.1886	15	70.3165	3	10.1964	2	10.1902	4	30.2381	0	0	6	20.2244
16129542	gi|16129542|ref|NP_416101.1| spermidine N1-acetyltransferase	speG	6.2	21888	0	0	0	0	0	0	0	0	0	0	0	0	1	10.1538	0	0	0	0	0	0
16129559	gi|16129559|ref|NP_416118.1| AI-2 transport protein	tqsA	9.4	37544	0	0	0	0	0	0	0	0	0	0	0	0	2	15.2346	0	0	0	0	8	30.2731
16129560	gi|16129560|ref|NP_416119.1| pyridine nucleotide transhydrogenase beta subunit	pntB	5.7	48724	2	20.2665	3	30.2838	9	50.3094	2	10.2497	4	30.3078	10	50.3353	2	20.3017	7	60.2443	3	22.3663	9	50.2535
16129561	gi|16129561|ref|NP_416120.1| pyridine nucleotide transhydrogenase alpha subunit	pntA	5.5	54624	0	0	8	60.238	3	30.2664	1	10.1896	6	40.2288	10	40.3436	4	30.2323	2	28.2265	3	10.2451	12	80.283
16129562	gi|16129562|ref|NP_416121.1| hypothetical protein b1604	ydgH	9.6	33904	2	15.2644	12	70.3559	0	0	6	35.256	8	60.2726	0	0	0	0	1	10.2113	0	0	0	0
16129565	gi|16129565|ref|NP_416124.1| hypothetical protein b1607	ydgC	9.7	12324	0	0	1	10.1287	0	0	0	0	0	0	0	0	0	0	0	0	0	0	0	0
16129567	gi|16129567|ref|NP_416126.1| sensor histidine protein kinase	rstB	5.8	49284	0	0	1	10.163	0	0	0	0	3	20.2	3	20.3248	3	20.3044	10	70.3025	3	20.2589	18	108.289
16129569	gi|16129569|ref|NP_416128.1| fumarase C; fumarate hydratase class II isozyme	fumC	6.1	50490	0	0	0	0	0	0	1	10.1303	0	0	0	0	0	0	0	0	0	0	0	0
16129570	gi|16129570|ref|NP_416129.1| fumarase A; fumarate hydratase class I	fumA	6.1	60299	1	10.1734	0	0	0	0	0	0	1	10.1987	0	0	0	0	0	0	0	0	0	0
16129572	gi|16129572|ref|NP_416131.1| hypothetical protein b1614	ydgA	4.9	54690	4	27.7133	44	210.334	31	170.283	7	55.2314	47	240.305	47	230.319	25	150.29	36	180.318	31	158.295	53	240.349
16129573	gi|16129573|ref|NP_416132.1| membrane-associated protein		9.1	46152	0	0	0	0	1	10.1308	0	0	0	0	0	0	0	0	0	0	0	0	0	0
16129579	gi|16129579|ref|NP_416138.1| PTS system maltose- and glucose-specific EIICB component	malX	8.6	56628	0	0	0	0	0	0	0	0	0	0	0	0	0	0	0	0	1	10.1323	0	0
16129581	gi|16129581|ref|NP_416140.1| adenosine deaminase	add	5.3	36398	2	15.2446	3	20.2425	0	0	2	15.2572	1	10.1931	0	0	4	20.231	5	30.2625	0	0	3	20.2572
16129586	gi|16129586|ref|NP_416145.1| electron transport complex protein	rnfB	4.5	20545	0	0	0	0	0	0	0	0	1	10.1728	0	0	0	0	0	0	0	0	0	0
16129587	gi|16129587|ref|NP_416146.1| electron transport complex protein	rnfC	8.7	80172	0	0	3	20.2387	0	0	2	15.2123	4	18.2079	0	0	1	10.1735	1	18.2105	0	0	2	22.2128
16129589	gi|16129589|ref|NP_416148.1| electron transport complex protein	rnfG	6.7	21913	0	0	3	20.2405	2	20.2474	0	0	3	20.2497	2	20.251	0	0	1	10.2139	1	10.1629	2	20.1592
16129591	gi|16129591|ref|NP_416150.1| endonuclease III	nth	8.1	23563	0	0	1	10.1294	0	0	0	0	0	0	0	0	0	0	0	0	0	0	0	0
16129595	gi|16129595|ref|NP_416154.1| tyrosine tRNA synthetase	tyrS	5.5	47528	2	20.2711	0	0	0	0	0	0	0	0	0	0	0	0	0	0	0	0	0	0
16129598	gi|16129598|ref|NP_416157.1| electron transport complex protein	anmK	5.7	39497	0	0	0	0	0	0	0	0	0	0	0	0	0	0	0	0	0	0	1	10.1371
16129599	gi|16129599|ref|NP_416158.1| putative outer membrane protein		9.7	15633	3	15.2166	23	30.2206	1	10.2402	2	20.226	81	50.3149	2	16.1992	6	20.2872	39	50.2775	5	40.3712	32	60.3016
16129605	gi|16129605|ref|NP_416164.1| hypothetical protein b1647		5.7	33627	1	10.2449	0	0	0	0	0	0	0	0	0	0	0	0	0	0	1	10.2765	0	0
16129612	gi|16129612|ref|NP_416171.1| glutaredoxin-4	grxD	4.5	12880	1	10.1931	0	0	0	0	0	0	0	0	0	0	0	0	0	0	0	0	1	10.1309
16129614	gi|16129614|ref|NP_416173.1| superoxide dismutase	sodB	5.5	21267	4	20.2221	0	0	0	0	2	10.2298	0	0	0	0	1	10.2027	0	0	1	10.2008	0	0
16129618	gi|16129618|ref|NP_416177.1| putative transport protein		9	43400	1	10.1506	2	10.1987	0	0	0	0	1	10.1343	2	12.1857	1	10.1336	2	10.1997	0	0	2	20.1954
16129619	gi|16129619|ref|NP_416178.1| cyclopropane fatty acyl phospholipid synthase	cfa	5.6	43910	0	0	0	0	0	0	0	0	2	10.1234	0	0	0	0	0	0	0	0	0	0
16129621	gi|16129621|ref|NP_416180.1| putative transport protein		9.9	49420	0	0	0	0	0	0	0	0	2	10.1404	1	10.1326	0	0	0	0	0	0	0	0
16129632	gi|16129632|ref|NP_416191.1| pyruvate kinase I	pykF	5.7	50730	8	45.2682	3	26.215	0	0	9	50.2603	3	20.2759	0	0	2	18.2741	2	10.2088	0	0	2	10.2179
16129633	gi|16129633|ref|NP_416192.1| murein lipoprotein	lpp	9.7	8324	7	24.7251	237	80.2696	8	20.2405	10	22.7326	216	100.276	5	20.2216	6	15.2085	232	90.3032	22	30.2349	193	60.2824
16129634	gi|16129634|ref|NP_416193.1| hypothetical protein b1678	ynhG	9.7	36083	1	10.1408	0	0	0	0	0	0	0	0	0	0	0	0	1	10.1536	0	0	0	0
16129643	gi|16129643|ref|NP_416202.1| putative oxidase	ydiJ	6.7	113248	0	0	3	30.255	3	28.2819	0	0	0	0	2	18.2601	5	30.2729	8	60.3157	3	20.2796	13	80.2692
16129644	gi|16129644|ref|NP_416203.1| hypothetical protein b1688	ydiK	8.4	39842	0	0	0	0	0	0	0	0	0	0	0	0	2	10.2154	0	0	0	0	0	0
16129664	gi|16129664|ref|NP_416223.1| lipoprotein	nlpC	9.6	17284	0	0	2	10.259	0	0	0	0	1	10.254	0	0	0	0	0	0	0	0	0	0
16129666	gi|16129666|ref|NP_416225.1| vitamin B12 transport periplasmic protein	btuE	4.7	20470	1	10.1362	0	0	0	0	0	0	0	0	0	0	0	0	3	20.2617	0	0	0	0
16129669	gi|16129669|ref|NP_416228.1| phenylalanine tRNA synthetase beta-subunit	pheT	5	87379	2	20.1978	1	16.1854	0	0	0	0	0	0	0	0	0	0	0	0	0	0	0	0
16129672	gi|16129672|ref|NP_416231.1| 50S ribosomal subunit protein L20	rplT	12	13498	2	10.1475	0	0	0	0	4	10.1625	0	0	0	0	1	10.1844	2	10.1798	0	0	0	0
16129674	gi|16129674|ref|NP_416233.1| translation initiation factor IF-3	infC	10	20565	5	24.7574	3	10.2018	0	0	6	22.7712	2	10.2029	0	0	2	10.2737	4	10.187	1	10.1421	2	10.2133
16129675	gi|16129675|ref|NP_416234.1| threonine tRNA synthetase	thrS	5.8	74015	2	17.7146	0	0	0	0	2	12.7046	0	0	0	0	0	0	0	0	0	0	0	0
16129676	gi|16129676|ref|NP_416236.1| hypothetical protein b1722	ydiY	5	27608	1	10.1779	11	50.4268	0	0	3	27.7249	53	80.3607	2	10.2037	1	10.1761	9	50.3727	0	0	3	20.3331
16129680	gi|16129680|ref|NP_416240.1| hypothetical protein b1726	yniB	8.6	20368	0	0	0	0	0	0	0	0	0	0	0	0	0	0	0	0	0	0	1	10.1295
16129683	gi|16129683|ref|NP_416243.1| hypothetical protein b1729	ydjN	9.4	48662	0	0	1	10.2475	2	20.1779	0	0	0	0	0	0	0	0	0	0	0	0	3	30.2364
16129684	gi|16129684|ref|NP_416244.1| hypothetical protein b1730		5.8	30733	0	0	0	0	0	0	0	0	0	0	0	0	0	0	0	0	1	10.1385	0	0
16129686	gi|16129686|ref|NP_416246.1| catalase; hydroperoxidase HPII(III)		5.5	84197	0	0	0	0	0	0	1	10.1325	0	0	0	0	6	30.3091	15	70.3445	1	10.2768	7	40.3304
16129688	gi|16129688|ref|NP_416248.1| phospho-beta-glucosidase	chbF	5.9	50513	0	0	0	0	0	0	0	0	0	0	0	0	1	10.1345	0	0	0	0	0	0
16129691	gi|16129691|ref|NP_416251.1| PTS system cellobiose-specific enzyme IIC component	chbC	6.5	48333	1	11.1469	0	0	0	0	1	10.1587	1	10.1512	0	0	1	10.1353	0	0	0	0	0	0
16129693	gi|16129693|ref|NP_416253.1| osmotically-inducible lipoprotein E	osmE	7.9	12022	2	10.239	8	40.2578	1	10.2616	2	10.2241	5	40.2663	2	10.2742	3	15.2518	25	60.2985	2	10.2696	28	90.2992
16129694	gi|16129694|ref|NP_416254.1| NAD synthetase	nadE	5.3	30638	2	15.2599	0	0	0	0	0	0	3	20.2056	0	0	2	15.2717	1	10.225	0	0	0	0
16129697	gi|16129697|ref|NP_416257.1| spheroplast protein Y	spy	10.1	18200	0	0	0	0	0	0	0	0	0	0	0	0	0	0	2	20.1442	1	10.154	0	0
16129699	gi|16129699|ref|NP_416259.1| N-succinylarginine dihydrolase	astB	5.7	49299	0	0	0	0	1	18.2	0	0	0	0	0	0	0	0	0	0	0	0	0	0
16129700	gi|16129700|ref|NP_416260.1| N-succinylglutamate 5-semialdehyde dehydrogenase	astD	5.6	53027	0	0	0	0	0	0	0	0	1	10.1391	0	0	0	0	0	0	0	0	0	0
16129706	gi|16129706|ref|NP_416266.1| hypothetical protein b1752	ydjZ	10.4	26161	0	0	0	0	0	0	0	0	0	0	0	0	0	0	1	10.126	0	0	0	0
16129718	gi|16129718|ref|NP_416278.1| selenophosphate synthase	selD	5.2	36688	0	0	0	0	0	0	0	0	0	0	0	0	0	0	1	10.1829	0	0	0	0
16129720	gi|16129720|ref|NP_416280.1| protease IV	sppA	5.6	67220	1	10.2537	13	70.2503	3	10.2816	0	0	11	60.2524	1	10.2448	2	20.2503	12	88.2743	1	10.2607	18	80.2557
16129723	gi|16129723|ref|NP_416283.1| inner membrane metabolite transport protein	ydjE	9.9	50319	0	0	0	0	0	0	0	0	0	0	0	0	0	0	0	0	1	10.1727	1	10.1653
16129727	gi|16129727|ref|NP_416287.1| putative aldolase	ydjI	5	30811	0	0	0	0	0	0	0	0	0	0	0	0	0	0	0	0	0	0	1	10.1255
16129728	gi|16129728|ref|NP_416288.1| putative oxidoreductase	ydjJ	6	37702	0	0	0	0	0	0	0	0	0	0	1	10.1476	0	0	0	0	0	0	0	0
16129733	gi|16129733|ref|NP_416293.1| glyceraldehyde-3-phosphate dehydrogenase A	gapA	6.7	35533	15	47.7229	14	68.2388	1	10.1859	11	35.2517	9	30.211	1	10.3495	6	25.2503	16	60.2365	2	10.1873	8	58.2384
16129736	gi|16129736|ref|NP_416296.1| MltA-interacting protein	mipA	5.4	27832	4	22.708	50	140.283	0	0	4	22.7224	40	110.266	0	0	4	25.2105	17	70.2855	1	10.1939	11	60.2395
16129737	gi|16129737|ref|NP_416297.1| hypothetical protein b1783	yeaG	5.5	74481	0	0	0	0	0	0	0	0	0	0	0	0	2	15.2385	10	50.2474	0	0	2	20.1955
16129739	gi|16129739|ref|NP_416299.1| hypothetical protein b1785	yeaI	8.7	56102	0	0	0	0	0	0	0	0	0	0	0	0	0	0	1	10.1503	0	0	0	0
16129740	gi|16129740|ref|NP_416300.1| hypothetical protein b1786		6.8	63177	0	0	2	10.1988	0	0	0	0	2	10.1997	0	0	0	0	0	0	0	0	2	10.2075
16129746	gi|16129746|ref|NP_416306.1| hypothetical protein b1792		8.5	14176	1	10.158	0	0	0	0	0	0	0	0	0	0	0	0	0	0	0	0	0	0
16129747	gi|16129747|ref|NP_416307.1| hypothetical protein b1793	yoaF	7.8	8943	0	0	4	10.2345	0	0	0	0	3	10.2282	0	0	0	0	1	10.2141	0	0	1	10.2131
16129758	gi|16129758|ref|NP_416318.1| RNase D	rnd	5.1	42735	0	0	0	0	0	0	1	10.1737	0	0	0	0	0	0	0	0	0	0	0	0
16129759	gi|16129759|ref|NP_416319.1| acyl-CoA synthetase	fadD	6.2	62333	0	0	1	10.223	0	0	0	0	0	0	0	0	0	0	0	0	0	0	2	10.2138
16129760	gi|16129760|ref|NP_416320.1| putative outer membrane protein	yeaY	9.8	20922	0	0	7	30.268	0	0	0	0	5	20.2717	0	0	1	10.1834	8	40.2968	2	10.1959	12	50.264
16129762	gi|16129762|ref|NP_416322.1| probable ATP-dependent helicase	yoaA	6.7	70378	1	10.1462	0	0	0	0	0	0	0	0	0	0	0	0	0	0	0	0	0	0
16129768	gi|16129768|ref|NP_416328.1| L-serine deaminase 1	sdaA	5	48907	1	10.1801	0	0	0	0	0	0	0	0	0	0	0	0	0	0	0	0	0	0
16129771	gi|16129771|ref|NP_416331.1| PTS enzyme IIAB, mannose-specific	manX	5.7	35048	8	50.2577	22	108.246	21	110.282	7	40.2361	21	90.2373	17	90.3077	15	60.2724	26	98.3043	13	90.3066	28	120.31
16129772	gi|16129772|ref|NP_416332.1| PTS enzyme IIC, mannose-specific	manY	4.8	27637	2	10.2201	7	10.2054	5	10.2694	3	10.2222	3	10.2166	8	20.2387	2	10.2159	1	10.2214	5	10.2656	6	10.1978
16129777	gi|16129777|ref|NP_416337.1| cold shock protein	cspC	7.6	7403	2	15.2075	2	10.2331	0	0	2	15.2139	5	20.2304	0	0	0	0	0	0	0	0	0	0
16129779	gi|16129779|ref|NP_416339.1| hypothetical protein b1825	yebO	4.8	10793	0	0	0	0	1	10.2322	0	0	0	0	0	0	0	0	0	0	0	0	1	10.1622
16129783	gi|16129783|ref|NP_416343.1| heat shock protein	htpX	6.7	31924	0	0	3	30.1731	4	20.2488	0	0	0	0	3	10.2284	4	25.179	6	50.2194	6	30.2395	10	60.2442
16129784	gi|16129784|ref|NP_416344.1| carboxy-terminal protease for penicillin-binding protein	prc	6.2	76664	0	0	3	26.2706	0	0	2	10.229	2	10.1972	0	0	1	10.1944	0	0	0	0	0	0
16129786	gi|16129786|ref|NP_416347.1| hypothetical protein b1833	yebS	9.1	48274	0	0	0	0	0	0	1	10.1539	0	0	0	0	0	0	0	0	0	0	0	0
16129787	gi|16129787|ref|NP_416348.1| hypothetical protein b1834		5.8	95239	0	0	7	50.2702	0	0	0	0	5	30.2103	0	0	0	0	6	40.2576	0	0	15	120.234
16129792	gi|16129792|ref|NP_416353.1| hypothetical protein b1839	yebY	8.2	12379	0	0	1	10.1336	0	0	0	0	0	0	0	0	0	0	0	0	0	0	0	0
16129796	gi|16129796|ref|NP_416357.1| hypothetical protein b1843	yobB	8.8	24396	0	0	0	0	0	0	0	0	0	0	0	0	0	0	1	10.1434	0	0	0	0
16129797	gi|16129797|ref|NP_416358.1| exodeoxyribonuclease	exoX	7.4	25134	0	0	0	0	0	0	0	0	0	0	0	0	0	0	1	10.1954	0	0	0	0
16129799	gi|16129799|ref|NP_416360.1| hypothetical protein b1846	yebE	5.2	23688	0	0	0	0	0	0	1	10.1573	0	0	0	0	6	37.279	24	70.2907	18	60.3199	27	62.3313
16129807	gi|16129807|ref|NP_416368.1| pyruvate kinase II	pykA	6.2	51358	2	14.1883	0	0	0	0	2	10.1979	0	0	0	0	0	0	0	0	0	0	0	0
16129808	gi|16129808|ref|NP_416369.1| lipid A biosynthesis (KDO)2-(lauroyl)-lipid IVA acyltransferase	msbB	9.9	37411	0	0	2	10.2309	2	20.3059	0	0	0	0	4	20.2768	3	20.2944	2	10.2267	1	10.2602	10	60.296
16129809	gi|16129809|ref|NP_416370.1| hypothetical protein b1856		9.7	46658	0	0	0	0	0	0	0	0	0	0	0	0	0	0	0	0	0	0	1	10.1617
16129817	gi|16129817|ref|NP_416378.1| probable transcriptional regulatory protein	yebC	4.6	26423	0	0	0	0	0	0	0	0	0	0	0	0	0	0	0	0	0	0	1	12.1525
16129819	gi|16129819|ref|NP_416380.1| aspartate tRNA synthetase	aspS	5.4	65914	0	0	0	0	0	0	1	10.2023	0	0	0	0	0	0	0	0	0	0	0	0
16129826	gi|16129826|ref|NP_416387.1| putative cytochrome C-type protein	torY	5.8	40287	0	0	1	10.1409	0	0	0	0	0	0	0	0	0	0	0	0	0	0	0	0
16129828	gi|16129828|ref|NP_416390.1| arginine tRNA synthetase	argS	5.2	64684	1	10.154	0	0	0	0	0	0	0	0	0	0	0	0	0	0	0	0	1	10.1629
16129837	gi|16129837|ref|NP_416399.1| methyl-accepting chemotaxis protein IV	tap	5.4	57513	0	0	0	0	0	0	0	0	0	0	0	0	0	0	2	10.1585	0	0	0	0
16129841	gi|16129841|ref|NP_416403.1| motility protein B	motB	9.4	34187	0	0	0	0	0	0	0	0	0	0	0	0	0	0	0	0	1	10.1539	0	0
16129847	gi|16129847|ref|NP_416409.1| putative regulator	uspC	5.5	15634	0	0	0	0	0	0	0	0	0	0	0	0	0	0	0	0	0	0	1	10.1382
16129850	gi|16129850|ref|NP_416413.1| arabinose import ATP-binding protein	araG	5.9	55019	0	0	0	0	1	16.1591	2	20.2092	7	48.2019	0	0	0	0	0	0	0	0	0	0
16129851	gi|16129851|ref|NP_416414.1| L-arabinose-binding periplasmic protein	araF	6.16842	35542	0	0	0	0	0	0	8	44.2661	2	10.1792	0	0	0	0	0	0	0	0	0	0
16129855	gi|16129855|ref|NP_416418.1| cytoplasmic ferritin	ftnA	4.6	19425	2	15.2162	0	0	0	0	2	17.7242	0	0	0	0	0	0	0	0	0	0	0	0
16129858	gi|16129858|ref|NP_416421.1| hypothetical protein b1908	yecA	4.4	25040	0	0	1	10.1428	0	0	1	10.2118	0	0	0	0	0	0	0	0	0	0	0	0
16129864	gi|16129864|ref|NP_416427.1| putative ATP-binding component of a transport system	yecC	9.5	27678	0	0	1	10.3274	2	10.3132	0	0	3	10.3053	0	0	2	15.304	3	20.3344	3	10.3307	8	30.33
16129865	gi|16129865|ref|NP_416428.1| putative transport system permease protein	yecS	9.6	24802	0	0	0	0	0	0	0	0	0	0	0	0	0	0	0	0	2	20.2136	2	20.1581
16129875	gi|16129875|ref|NP_416438.1| hypothetical protein b1928	yedD	4.7	14984	3	17.7118	16	50.2544	1	10.2186	2	15.2188	13	60.294	3	10.2179	2	20.2208	10	40.2462	0	0	8	40.2366
16129876	gi|16129876|ref|NP_416439.1| putative transport system permease protein	yedE	10.4	44430	0	0	0	0	1	10.1293	0	0	0	0	0	0	0	0	0	0	0	0	0	0
16129878	gi|16129878|ref|NP_416441.1| hypothetical protein b1931		5.5	24502	0	0	0	0	0	0	0	0	0	0	0	0	0	0	0	0	0	0	1	10.1621
16129895	gi|16129895|ref|NP_416458.1| flagellar biosynthetic protein	fliP	9.1	26929	0	0	0	0	0	0	0	0	0	0	0	0	0	0	0	0	1	10.1381	0	0
16129898	gi|16129898|ref|NP_416461.1| colanic acid capsular biosynthesis activation protein A	rcsA	9.6	23517	0	0	0	0	0	0	0	0	0	0	0	0	0	0	2	20.1555	0	0	0	0
16129902	gi|16129902|ref|NP_416465.1| hypothetical protein b1956		6.9	64794	0	0	0	0	0	0	0	0	0	0	0	0	0	0	1	10.1411	0	0	4	40.2297
16129905	gi|16129905|ref|NP_416468.1| putative transmembrane subunit	yedA	10.1	32195	0	0	0	0	0	0	0	0	1	10.1327	0	0	0	0	0	0	0	0	0	0
16129923	gi|16129923|ref|NP_416486.1| hypothetical protein b1979		9.1	11838	0	0	0	0	0	0	1	10.1276	0	0	0	0	0	0	0	0	0	0	0	0
16129926	gi|16129926|ref|NP_416489.1| AMP nucleosidase	amn	5.9	53996	0	0	0	0	0	0	0	0	0	0	0	0	0	0	1	10.177	0	0	0	0
16129929	gi|16129929|ref|NP_416492.1| HTH-type transcriptional regulator	cbl	5.2	35857	0	0	0	0	0	0	1	10.1539	0	0	0	0	0	0	0	0	0	0	0	0
16129933	gi|16129933|ref|NP_416496.1| cobalamin 5'-phosphate synthase	cobS	9	26386	0	0	0	0	0	0	0	0	0	0	0	0	0	0	0	0	0	0	1	18.1743
16129943	gi|16129943|ref|NP_416506.1| putative DNA repair protein, RADC family	yeeS	8	16558	1	10.1349	0	0	0	0	0	0	0	0	0	0	0	0	0	0	0	0	0	0
16129955	gi|16129955|ref|NP_416518.1| putative amino acid/amine transport protein		8.9	49771	0	0	2	20.2112	1	10.1949	0	0	2	20.2026	5	40.2028	0	0	1	10.2091	0	0	1	10.1816
16129957	gi|16129957|ref|NP_416520.1| hypothetical protein b2016	yeeZ	5.1	29681	0	0	0	0	0	0	1	10.1858	0	0	0	0	0	0	0	0	0	0	0	0
16129969	gi|16129969|ref|NP_416532.1| UDP-glucose 6-dehydrogenase	ugd	6	43658	0	0	0	0	0	0	0	0	0	0	0	0	2	15.2272	8	60.2316	0	0	6	40.2362
16129970	gi|16129970|ref|NP_416533.1| gluconate-6-phosphate dehydrogenase, decarboxylating	gnd	4.9	51482	4	25.2798	4	30.2491	0	0	6	20.2835	4	38.2324	0	0	2	10.2643	3	20.2544	0	0	2	10.2688
16129972	gi|16129972|ref|NP_416536.1| putative glucose transferase	wbbK	9.2	43189	1	10.2042	2	20.2044	10	58.2805	0	0	2	10.2148	12	50.2911	1	10.1612	4	10.2307	1	10.2364	8	20.2454
16129973	gi|16129973|ref|NP_416537.1| putative lipopolysaccharide biosynthesis O-acetyl transferase	wbbJ	9.8	21676	0	0	2	10.1736	1	10.1802	0	0	2	10.1521	4	20.1662	1	10.1437	1	10.161	0	0	2	10.1707
16129974	gi|16129974|ref|NP_416538.1| GalF transferase	wbbI	5.8	37758	2	12.6783	12	66.2503	14	100.252	2	10.1814	13	88.2117	19	100.263	2	10.1848	12	68.2316	5	40.2077	15	90.2261
16129976	gi|16129976|ref|NP_416540.1| UDP-galactopyranose mutase	glf	6.7	42967	2	10.259	0	0	0	0	2	10.2416	0	0	0	0	2	10.2439	0	0	0	0	0	0
16129981	gi|16129981|ref|NP_416545.1| dTDP-glucose 4,6 dehydratase	rfbB	5.4	40559	2	10.205	0	0	0	0	1	10.1924	0	0	0	0	2	10.2034	2	20.1977	0	0	0	0
16129982	gi|16129982|ref|NP_416546.1| UTP-glucose-1-phosphate uridylyltransferase	galF	5.6	32830	0	0	0	0	0	0	0	0	0	0	0	0	3	20.255	3	30.1852	0	0	0	0
16129984	gi|16129984|ref|NP_416548.1| putative colanic acid biosynthesis glycosyl transferase	wcaL	9.4	45362	0	0	0	0	0	0	0	0	0	0	0	0	2	10.208	0	0	0	0	2	10.1621
16129985	gi|16129985|ref|NP_416549.1| colanic acid biosynthesis protein	wcaK	6.6	47344	0	0	0	0	0	0	0	0	0	0	0	0	2	20.2371	2	10.2072	11	40.3336	8	50.2977
16129987	gi|16129987|ref|NP_416551.1| UDP-glucose:undecaprenyl-phosphate glucose-1-phosphate transferase	wcaJ	9.6	52409	0	0	0	0	0	0	1	10.1531	0	0	0	0	1	10.2096	0	0	0	0	2	20.2221
16129989	gi|16129989|ref|NP_416553.1| mannose-1-phosphate guanyltransferase	manC	5.1	53017	0	0	0	0	0	0	0	0	0	0	0	0	0	0	2	20.2085	0	0	0	0
16129990	gi|16129990|ref|NP_416554.1| putative colanic biosynthesis glycosyl transferase	wcaI	8.78306	44915	0	0	0	0	0	0	1	10.1543	0	0	0	0	2	20.2573	5	40.223	4	30.2378	16	100.251
16129991	gi|16129991|ref|NP_416555.1| GDP-mannose mannosyl hydrolase		4.9	18406	0	0	0	0	0	0	0	0	0	0	0	0	0	0	2	10.1508	0	0	0	0
16129992	gi|16129992|ref|NP_416556.1| GDP-L-fucose synthase	fcl	6.4	36142	0	0	0	0	0	0	0	0	0	0	1	10.1587	0	0	0	0	0	0	0	0
16129993	gi|16129993|ref|NP_416557.1| GDP-D-mannose dehydratase	gmd	5.7	42048	0	0	0	0	0	0	0	0	0	0	0	0	1	10.2284	10	50.251	0	0	0	0
16129995	gi|16129995|ref|NP_416559.1| putative colanic acid biosynthesis glycosyl transferase	wcaE	9.7	27895	0	0	0	0	0	0	0	0	0	0	0	0	1	10.2162	3	20.257	0	0	7	30.3095
16129997	gi|16129997|ref|NP_416561.1| putative colanic acid biosynthesis glycosyl transferase	wcaC	8.8	45261	0	0	0	0	0	0	0	0	0	0	0	0	5	35.2744	14	60.2814	6	50.3201	21	100.275
16129998	gi|16129998|ref|NP_416562.1| putative colanic acid biosynthesis acetyltransferase	wcaB	8.7	17616	0	0	0	0	0	0	0	0	0	0	0	0	0	0	2	10.1846	0	0	2	10.2011
16129999	gi|16129999|ref|NP_416563.1| putative colanic acid biosynthesis glycosyl transferase	wcaA	9.5	33036	0	0	0	0	0	0	0	0	0	0	0	0	1	10.1686	1	10.1655	2	10.158	5	30.1651
16130002	gi|16130002|ref|NP_416566.1| putative polysaccharide export protein	wza	6.1	41911	0	0	0	0	0	0	0	0	0	0	0	0	6	25.2774	29	100.302	7	28.3226	28	110.343
16130004	gi|16130004|ref|NP_416568.1| AsmA	asmA	5.1	68963	2	10.1736	9	50.2566	7	40.2482	1	10.1304	8	60.21	4	30.2291	1	10.1816	3	30.3326	0	0	7	50.2958
16130007	gi|16130007|ref|NP_416571.1| putative sensor-type protein	yegE	5.8	123887	0	0	0	0	0	0	0	0	0	0	0	0	0	0	2	28.1839	0	0	0	0
16130014	gi|16130014|ref|NP_416578.1| putative membrane protein	mdtA	9	50294	2	10.2128	6	40.2273	0	0	2	10.2238	3	20.2879	2	10.2098	5	32.7386	22	100.269	4	30.274	18	100.305
16130015	gi|16130015|ref|NP_416579.1| multidrug resistance protein	mdtB	5.2	112078	0	0	0	0	0	0	0	0	0	0	0	0	1	10.2795	1	10.2336	1	14.2693	2	20.2719
16130016	gi|16130016|ref|NP_416580.1| multidrug resistance protein	mdtC	8.4	111011	0	0	0	0	0	0	0	0	0	0	0	0	0	0	0	0	0	0	9	50.2142
16130017	gi|16130017|ref|NP_416581.1| putative transport protein	mdtD	10.7291	50902	0	0	0	0	0	0	1	10.1594	0	0	0	0	0	0	2	10.1546	0	0	0	0
16130018	gi|16130018|ref|NP_416582.1| signal transduction histidine-protein kinase	baeS	7.5	51992	0	0	0	0	0	0	0	0	0	0	1	10.1987	3	10.1938	10	60.2372	3	20.2364	16	100.245
16130033	gi|16130033|ref|NP_416598.1| D-tagatose-1,6-bisphosphate aldolase subunit	gatZ	5.4	47109	4	20.209	0	0	0	0	1	10.1913	0	0	0	0	0	0	0	0	0	0	0	0
16130034	gi|16130034|ref|NP_416599.1| tagatose-bisphosphate aldolase 1		6	31072	2	20.276	1	10.2142	0	0	3	15.2779	0	0	0	0	1	10.2257	0	0	0	0	0	0
16130052	gi|16130052|ref|NP_416617.1| methionine tRNA synthetase	metG	5.5	76255	0	0	0	0	0	0	1	10.1994	0	0	0	0	0	0	0	0	0	0	0	0
16130064	gi|16130064|ref|NP_416630.1| sensor histidine kinase	yehU	8.5	62093	0	0	1	14.1537	0	0	0	0	0	0	0	0	0	0	0	0	1	10.1861	0	0
16130067	gi|16130067|ref|NP_416633.1| putative osmoprotectant uptake system ATP-binding protein	yehX	5.9	34425	0	0	0	0	0	0	0	0	0	0	0	0	1	10.271	0	0	0	0	0	0
16130068	gi|16130068|ref|NP_416634.1| putative osmoprotectant uptake system permease protein	yehY	9.9	41139	0	0	0	0	0	0	0	0	0	0	0	0	0	0	0	0	1	10.1822	0	0
16130070	gi|16130070|ref|NP_416636.1| beta-D-glucoside glucohydrolase	bglX	5.80238	83460	0	0	0	0	0	0	1	10.1525	0	0	1	10.1619	2	10.1683	0	0	0	0	0	0
16130071	gi|16130071|ref|NP_416637.1| D-lactate dehydrogenase	dld	6.2	64613	1	10.2015	2	10.1837	5	30.2183	0	0	2	10.1875	0	0	2	15.209	5	30.1823	6	30.2623	11	70.2683
16130072	gi|16130072|ref|NP_416638.1| penicillin-binding protein 7		10.3	34246	1	10.15	7	50.1891	0	0	0	0	5	30.1821	1	10.149	0	0	2	10.1615	0	0	0	0
16130073	gi|16130073|ref|NP_416639.1| hypothetical protein b2135		7.3	22451	0	0	0	0	0	0	0	0	0	0	0	0	0	0	2	10.146	0	0	2	10.1498
16130079	gi|16130079|ref|NP_416646.1| hypothetical protein b2141	yohJ	9.2	14580	0	0	0	0	0	0	0	0	0	0	0	0	0	0	1	10.1547	0	0	0	0
16130082	gi|16130082|ref|NP_416649.1| vancomycin sensitivity	sanA	9.4	27288	0	0	3	20.1897	0	0	0	0	0	0	1	10.2155	0	0	0	0	0	0	0	0
16130086	gi|16130086|ref|NP_416653.1| galactoside transport system permease protein	mglC	9.3	35551	0	0	0	0	3	20.2932	2	10.1433	0	0	4	20.2913	0	0	0	0	1	10.151	0	0
16130087	gi|16130087|ref|NP_416654.1| galactose/methyl galactoside import ATP-binding protein	mglA	7.5	56416	1	10.1562	7	60.2492	0	0	2	10.1901	14	90.2681	0	0	0	0	0	0	0	0	0	0
16130088	gi|16130088|ref|NP_416655.1| D-galactose-binding periplasmic protein	mglB	5.6	35713	1	10.1728	0	0	0	0	2	15.2187	0	0	0	0	0	0	0	0	0	0	0	0
16130093	gi|16130093|ref|NP_416660.1| colicin I receptor	cirA	5	73896	1	10.2143	32	180.294	1	10.1878	1	10.2005	18	128.249	2	10.2122	0	0	12	70.2722	3	20.2596	11	70.2332
16130094	gi|16130094|ref|NP_416661.1| lysine-specific permease	lysP	9	53577	0	0	0	0	2	10.1954	0	0	0	0	2	10.2306	0	0	0	0	0	0	0	0
16130096	gi|16130096|ref|NP_416663.1| hypothetical protein b2158	yeiH	9.6	36883	1	10.1267	0	0	0	0	0	0	0	0	0	0	0	0	0	0	0	0	0	0
16130113	gi|16130113|ref|NP_416680.1| murein DD-endopeptidase MepS/Murein LD-carboxypeptidase	mepS	10.3	21041	0	0	2	16.2343	0	0	0	0	2	10.2534	0	0	2	10.1667	0	0	0	0	0	0
16130114	gi|16130114|ref|NP_416681.1| protein Rtn	rtn	5.8	58589	0	0	0	0	0	0	0	0	0	0	0	0	1	10.1357	0	0	0	0	0	0
16130116	gi|16130116|ref|NP_416683.1| inner membrane ABC transporter permease protein	yejB	8.7	40361	0	0	0	0	0	0	0	0	1	10.1549	0	0	0	0	2	10.1745	0	0	0	0
16130118	gi|16130118|ref|NP_416685.1| putative ATP-binding component of a transport system	yejF	9.3	58727	0	0	0	0	0	0	0	0	0	0	0	0	0	0	0	0	0	0	6	30.201
16130123	gi|16130123|ref|NP_416690.1| 50S ribosomal subunit protein L25	rplY	10	10694	3	22.7265	0	0	0	0	2	15.2199	1	10.1652	0	0	2	20.1474	0	0	0	0	0	0
16130124	gi|16130124|ref|NP_416691.1| nucleoid-associated protein	yejK	4.72967	37823	0	0	0	0	0	0	1	10.1221	0	0	0	0	0	0	0	0	0	0	0	0
16130126	gi|16130126|ref|NP_416693.1| putative sulfatase	yejM	9.4	67297	0	0	3	24.2371	4	40.2637	1	10.2001	3	20.241	2	20.2724	2	20.2385	1	10.2448	0	0	6	40.2346
16130131	gi|16130131|ref|NP_416698.1| cytochrome c-type biogenesis protein	ccmH	7.2	39090	0	0	0	0	1	10.2178	0	0	0	0	1	10.2353	0	0	0	0	0	0	0	0
16130133	gi|16130133|ref|NP_416700.1| cytochrome c-type biogenesis protein	ccmF	9.9	71390	0	0	0	0	1	10.1343	0	0	0	0	0	0	0	0	0	0	0	0	0	0
16130134	gi|16130134|ref|NP_416701.1| cytochrome c-type biogenesis protein	ccmE	6.4	17699	0	0	2	10.2132	2	10.1889	0	0	0	0	1	10.1884	0	0	0	0	0	0	1	10.1948
16130136	gi|16130136|ref|NP_416703.1| heme exporter protein C	ccmC	10.8	27886	0	0	0	0	0	0	0	0	1	10.1471	0	0	0	0	0	0	0	0	1	10.1771
16130138	gi|16130138|ref|NP_416705.1| ATP binding protein of heme exporter A		6.8	22866	0	0	0	0	1	10.2599	0	0	0	0	0	0	0	0	0	0	0	0	0	0
16130147	gi|16130147|ref|NP_416714.1| malate:quinone oxidoreductase	mqo	6.6	60230	0	0	1	10.1936	0	0	0	0	0	0	0	0	0	0	0	0	0	0	0	0
16130148	gi|16130148|ref|NP_416715.1| ABC transporter ATP-binding protein	yojI	6.7	61553	0	0	0	0	1	16.1889	0	0	3	20.2105	0	0	0	0	1	10.169	0	0	3	20.2
16130151	gi|16130151|ref|NP_416718.1| thiamine biosynthesis lipoprotein	apbE	5.4	38550	0	0	2	20.1981	2	10.2241	0	0	0	0	2	10.2008	1	10.1341	0	0	0	0	3	20.156
16130152	gi|16130152|ref|NP_416719.1| outer membrane protein 1b (Ib;c)	ompC	4.4	40369	93	117.81	161	210.322	47	130.345	113	142.808	215	250.359	41	150.32	67	100.273	86	180.303	42	130.277	61	150.327
16130153	gi|16130153|ref|NP_416720.1| sensor-like histidine kinase	rcsD	4.9	100372	1	10.1982	14	70.2602	4	20.2105	1	10.1737	9	50.2318	8	50.3016	4	25.22	13	60.3128	5	20.2049	19	100.258
16130154	gi|16130154|ref|NP_416721.1| capsular synthesis regulator component B	rcsB	7.7	23671	2	10.262	2	10.2332	0	0	1	10.2094	2	10.2646	1	10.259	2	15.2336	2	10.2528	1	10.1914	2	10.2264
16130155	gi|16130155|ref|NP_416722.1| RcsC		5.6	104588	0	0	2	10.1793	0	0	0	0	0	0	0	0	2	20.2661	4	30.1918	0	0	3	30.224
16130166	gi|16130166|ref|NP_416734.1| DNA gyrase, subunit A, type II topoisomerase	gyrA	4.9	96964	2	15.2563	0	0	0	0	1	11.2411	0	0	0	0	1	10.1406	0	0	0	0	0	0
16130167	gi|16130167|ref|NP_416735.1| 3-demethylubiquinone-9 3-methyltransferase	ubiG	6.1	26556	1	10.1537	0	0	1	10.1877	0	0	0	0	0	0	2	10.2014	0	0	2	10.1975	2	20.3023
16130170	gi|16130170|ref|NP_416738.1| ribonucleoside-diphosphate reductase 1, beta subunit	nrdB	4.5	43518	0	0	0	0	0	0	0	0	0	0	0	0	1	10.1369	0	0	0	0	0	0
16130174	gi|16130174|ref|NP_416742.1| glycerophosphodiester phosphodiesterase	glpQ	5.3	40844	2	15.193	0	0	0	0	1	10.1639	0	0	0	0	0	0	0	0	0	0	0	0
16130175	gi|16130175|ref|NP_416743.1| sn-glycerol-3-phosphate permease	glpT	8.5	50311	1	10.1503	11	60.2452	19	100.259	2	10.1621	6	40.2102	7	50.2374	0	0	0	0	1	10.1394	2	20.154
16130176	gi|16130176|ref|NP_416744.1| anaerobic glycerol-3-phosphate dehydrogenase subunit A	glpA	6.2	58959	1	10.1968	1	10.2789	0	0	0	0	0	0	0	0	0	0	0	0	0	0	0	0
16130178	gi|16130178|ref|NP_416746.1| anaerobic glycerol-3-phosphate dehydrogenase subunit C	glpC	8.4	44109	1	10.2799	0	0	0	0	0	0	0	0	0	0	0	0	0	0	0	0	0	0
16130189	gi|16130189|ref|NP_416757.1| undecaprenyl-phosphate 4-deoxy-4-formamido-L-arabinose transferase	arnC	6.9	36340	0	0	0	0	0	0	0	0	0	0	0	0	3	15.2012	3	20.1831	2	10.2146	12	60.2102
16130190	gi|16130190|ref|NP_416758.1| bifunctional polymyxin resistance protein	arnA	6.4	74289	0	0	0	0	0	0	0	0	0	0	0	0	2	10.2649	10	40.3329	0	0	9	40.2604
16130191	gi|16130191|ref|NP_416759.1| probable 4-deoxy-4-formamido-L-arabinose-phosphoundecaprenol deformylase	arnD	7.3	33113	1	10.1319	0	0	0	0	0	0	0	0	0	0	0	0	0	0	0	0	0	0
16130195	gi|16130195|ref|NP_416763.1| o-succinylbenzoate-CoA ligase	menE	6	50185	0	0	0	0	0	0	0	0	0	0	0	0	1	10.1649	0	0	0	0	0	0
16130201	gi|16130201|ref|NP_416769.1| protein ElaB	elaB	5.2	11307	4	12.7237	4	10.2078	3	20.2712	2	10.1927	9	20.2128	11	40.2853	13	17.723	37	80.2544	49	120.318	73	100.264
16130211	gi|16130211|ref|NP_416779.1| NADH dehydrogenase I chain N		7.5	45651	0	0	0	0	0	0	0	0	0	0	0	0	0	0	2	10.1726	0	0	2	20.1813
16130212	gi|16130212|ref|NP_416780.1| NADH dehydrogenase I chain M	nuoM	8.7	56525	0	0	2	10.2247	0	0	0	0	3	20.2122	0	0	0	0	0	0	0	0	2	10.1573
16130213	gi|16130213|ref|NP_416781.1| NADH dehydrogenase I chain L	nuoL	8.3	66439	1	10.2014	2	22.2613	4	10.2852	0	0	0	0	4	10.2689	0	0	2	10.2748	0	0	4	10.2764
16130214	gi|16130214|ref|NP_416782.1| NADH dehydrogenase I chain K	nuoK	9.5	10846	0	0	0	0	0	0	0	0	1	10.1399	0	0	0	0	1	10.1309	0	0	1	10.1508
16130216	gi|16130216|ref|NP_416784.1| NADH dehydrogenase I chain I	nuoI	5.3	20539	1	10.1511	9	60.2619	11	70.2807	0	0	7	40.2606	13	70.3166	2	10.1701	7	30.2359	5	40.1922	10	46.2461
16130217	gi|16130217|ref|NP_416785.1| NADH dehydrogenase I chain H	nuoH	7.2	36220	0	0	0	0	0	0	0	0	0	0	1	10.1524	0	0	1	10.15	0	0	3	20.1702
16130219	gi|16130219|ref|NP_416787.1| NADH dehydrogenase I chain F	nuoF	6.5	49293	2	15.2219	6	50.2888	3	30.2028	2	22.7179	5	30.28	1	10.1977	2	20.2492	5	40.286	2	20.1766	10	50.2687
16130220	gi|16130220|ref|NP_416788.1| NADH dehydrogenase I chain E	nuoE	5.3	18591	2	10.2021	3	20.2794	0	0	0	0	3	20.2347	1	10.1664	2	10.2053	0	0	0	0	7	30.2398
16130221	gi|16130221|ref|NP_416789.1| NADH dehydrogenase I chain C, D	nuoC	6	68695	6	42.7149	19	120.399	28	158.323	4	30.209	17	110.376	30	150.346	6	37.7225	12	78.2923	12	70.236	31	162.344
16130222	gi|16130222|ref|NP_416790.1| NADH dehydrogenase I chain B	nuoB	5.5	25057	2	10.2275	13	50.2364	8	30.2647	2	10.1871	7	30.2449	13	30.2392	2	10.1984	4	20.255	8	10.2303	8	40.2544
16130226	gi|16130226|ref|NP_416794.1| 5'-deoxynucleotidase	yfbR	5.4	22709	0	0	0	0	0	0	0	0	0	0	0	0	1	10.2124	0	0	0	0	0	0
16130227	gi|16130227|ref|NP_416795.1| putative transport protein	yfbS	8.7	65872	0	0	0	0	1	10.1838	0	0	0	0	0	0	0	0	0	0	0	0	0	0
16130231	gi|16130231|ref|NP_416799.1| acetate kinase	ackA	5.8	43291	8	35.2451	7	40.3371	0	0	6	40.2323	4	30.2643	0	0	0	0	3	20.2563	0	0	3	20.2174
16130232	gi|16130232|ref|NP_416800.1| phosphotransacetylase	pta	5.2	77173	2	15.2259	13	90.2628	0	0	2	16.7419	8	40.2573	0	0	4	15.2377	4	40.2453	0	0	3	20.2399
16130234	gi|16130234|ref|NP_416802.1| putative regulator	yfcD	4.5	20377	0	0	3	10.2415	0	0	0	0	2	10.2275	0	0	0	0	0	0	0	0	0	0
16130239	gi|16130239|ref|NP_416807.1| putative sugar nucleotide epimerase	yfcH	6.9	32699	0	0	5	30.3173	0	0	0	0	3	20.2868	2	20.2283	1	10.2665	4	20.3127	0	0	8	40.3004
16130241	gi|16130241|ref|NP_416809.1| ATP-binding component of histidine transport system	hisP	8.5	28654	0	0	0	0	0	0	0	0	0	0	1	10.1447	0	0	0	0	0	0	2	20.2122
16130247	gi|16130247|ref|NP_416815.1| amidophosphoribosyltransferase	purF	5.2	56489	1	10.1515	0	0	0	0	0	0	0	0	0	0	0	0	0	0	0	0	0	0
16130249	gi|16130249|ref|NP_416817.1| putative lipoprotein		5.9	21895	0	0	3	20.2394	3	30.2517	0	0	3	20.2623	5	30.2487	0	0	5	30.2631	2	20.1882	4	30.2685
16130250	gi|16130250|ref|NP_416818.1| dihydrofolate:folylpolyglutamate synthetase	folC	5.4	45406	0	0	2	10.2492	0	0	0	0	0	0	1	10.1475	0	0	0	0	0	0	0	0
16130251	gi|16130251|ref|NP_416819.1| acetyl CoA carboxylase	accD	7.6	33323	2	15.2874	0	0	0	0	2	10.2136	0	0	0	0	2	12.6908	7	56.3089	1	10.1922	6	36.3143
16130252	gi|16130252|ref|NP_416820.1| protein DedA	dedA	9	24511	0	0	0	0	0	0	0	0	0	0	0	0	0	0	2	10.2227	0	0	0	0
16130254	gi|16130254|ref|NP_416822.1| putative PTS system enzyme IIA component	usg	4.2	36365	0	0	0	0	0	0	1	10.1654	0	0	0	0	1	10.1575	0	0	0	0	0	0
16130256	gi|16130256|ref|NP_416824.1| cell division protein	flk	9.9	36669	0	0	2	10.1625	2	10.1913	0	0	2	10.1548	2	10.178	0	0	2	10.1653	1	10.1568	2	10.1559
16130258	gi|16130258|ref|NP_416826.1| 3-oxoacyl-[acyl-carrier-protein] synthase 1	fabB	5.2	42614	3	22.7765	2	20.216	0	0	2	17.7742	4	30.2578	0	0	2	10.2037	5	30.2695	1	10.2279	3	20.2862
16130260	gi|16130260|ref|NP_416828.1| hypothetical protein b2325	yfcL	4.1	10001	0	0	0	0	0	0	0	0	0	0	0	0	1	10.244	1	10.2342	0	0	0	0
16130274	gi|16130274|ref|NP_416843.1| fatty acid oxidation complex subunit alpha	fadJ	9	77073	0	0	1	10.2468	6	12.2731	0	0	0	0	3	10.2796	3	14.2354	2	18.2678	2	10.2418	3	20.278
16130276	gi|16130276|ref|NP_416845.1| hypothetical protein b2343		4.4	11301	1	10.1913	2	10.1698	0	0	1	10.1982	2	10.1652	0	0	0	0	0	0	0	0	0	0
16130277	gi|16130277|ref|NP_416846.1| FadL	fadL	5	48773	0	0	11	60.3221	0	0	0	0	13	70.3519	0	0	0	0	7	30.2399	0	0	3	30.2039
16130278	gi|16130278|ref|NP_416847.1| hypothetical protein b2345	yfdF	4.9	40249	0	0	0	0	0	0	0	0	0	0	0	0	1	10.1312	0	0	0	0	1	10.145
16130279	gi|16130279|ref|NP_416848.1| lipoprotein precursor	mlaA	4.7	28042	1	10.2464	14	60.3684	0	0	2	10.2442	18	60.3197	1	10.2625	2	20.2431	4	30.3505	0	0	6	40.2714
16130280	gi|16130280|ref|NP_416849.1| putative transport	yfdC	5.1	34504	0	0	0	0	0	0	0	0	0	0	0	0	2	10.275	5	24.3655	2	16.1623	5	20.371
16130283	gi|16130283|ref|NP_416852.1| putative glycan biosynthesis enzyme	yfdH	8.7	34636	2	15.2435	0	0	8	50.2806	2	20.272	4	20.2391	4	30.3105	2	10.309	2	20.2197	4	20.296	10	30.2655
16130284	gi|16130284|ref|NP_416853.1| putative ligase	yfdI	8.7	51484	2	10.2034	13	10.25	10	10.264	3	10.2277	12	10.2622	10	10.2695	2	10.2163	7	10.249	6	10.2515	10	10.2541
16130297	gi|16130297|ref|NP_416866.1| transport system permease	dsdX	8	47164	0	0	0	0	3	10.2067	0	0	0	0	0	0	0	0	0	0	0	0	0	0
16130305	gi|16130305|ref|NP_416874.1| probable oxalyl-CoA decarboxylase	oxc	5.6	60582	0	0	0	0	0	0	0	0	1	10.1427	0	0	0	0	0	0	0	0	0	0
16130307	gi|16130307|ref|NP_416876.1| protein YfdX	yfdX	5.2	22978	0	0	0	0	0	0	0	0	0	0	0	0	0	0	0	0	1	10.1304	0	0
16130320	gi|16130320|ref|NP_416889.1| glucokinase	glk	6.1	34724	0	0	0	0	0	0	0	0	0	0	0	0	0	0	0	0	0	0	1	10.1244
16130325	gi|16130325|ref|NP_416894.1| nucleoside permease NupC	nupC	8.9	43476	2	10.2072	22	30.2653	7	40.2618	1	10.1958	19	20.3027	8	30.2764	0	0	3	20.2311	1	10.2449	8	50.263
16130330	gi|16130330|ref|NP_416899.1| glutamate tRNA synthetase catalytic subunit	gltX	5.5	53816	3	30.3364	2	10.3341	0	0	2	15.2531	2	10.2055	0	0	0	0	0	0	0	0	0	0
16130333	gi|16130333|ref|NP_416902.1| xanthosine phosphorylase	xapA	6.1	29835	1	10.1372	0	0	0	0	1	10.1104	0	0	0	0	1	10.1451	1	18.143	0	0	0	0
16130336	gi|16130336|ref|NP_416905.1| putative cytochrome oxidase	yfeH	9.8	36406	0	0	0	0	0	0	0	0	0	0	2	10.2741	0	0	2	20.201	0	0	1	10.1868
16130338	gi|16130338|ref|NP_416907.1| ZipA	zipA	5.6	36476	2	20.2258	7	50.3324	2	10.1767	2	12.7334	12	70.3156	7	50.2406	8	45.256	21	70.3205	3	20.2347	24	120.311
16130339	gi|16130339|ref|NP_416908.1| CysZ	cysZ	9.8	29306	0	0	0	0	0	0	0	0	0	0	0	0	0	0	0	0	0	0	1	10.1766
16130340	gi|16130340|ref|NP_416909.1| cysteine synthase A, O-acetylserine sulfhydrolase A	cysK	5.8	34490	2	20.2451	0	0	0	0	0	0	0	0	0	0	0	0	1	10.1979	0	0	0	0
16130341	gi|16130341|ref|NP_416910.1| PTS system protein HPr	ptsH	5.5	9120	4	17.6936	2	10.2367	0	0	3	20.1765	1	10.1809	0	0	2	12.6729	1	10.2487	1	10.1869	1	10.1865
16130342	gi|16130342|ref|NP_416911.1| PEP-protein phosphotransferase system enzyme I	ptsI	4.6	63562	4	34.3141	4	20.2255	0	0	2	10.2536	4	30.2237	0	0	2	15.185	5	48.2637	0	0	2	30.1856
16130343	gi|16130343|ref|NP_416912.1| PTS system, glucose-specific IIA component	crr	4.6	18252	4	20.2173	7	50.2285	0	0	4	25.2665	7	70.2491	1	10.3087	2	15.2582	6	50.2299	6	30.2985	9	60.2603
16130344	gi|16130344|ref|NP_416913.1| pyridoxal/pyridoxine/pyridoxamine kinase	pdxK	5	30848	0	0	0	0	0	0	0	0	0	0	0	0	1	10.1113	0	0	0	0	0	0
16130354	gi|16130354|ref|NP_416924.1| PTS system N-acetylmuramic acid-specific EIIBC component	murP	8.3	49803	0	0	0	0	1	10.2412	0	0	0	0	1	10.2654	0	0	0	0	0	0	0	0
16130357	gi|16130357|ref|NP_416927.1| hypothetical protein b2432	yfeY	5.1	20899	2	10.2441	7	30.2552	0	0	1	10.2008	6	30.2513	0	0	2	15.216	9	30.2634	0	0	3	20.2165
16130360	gi|16130360|ref|NP_416930.1| N-acetylmuramoyl-l-alanine amidase I	amiA	10.6	31413	0	0	5	40.2155	0	0	0	0	3	30.2571	0	0	0	0	2	10.2378	0	0	2	20.2285
16130362	gi|16130362|ref|NP_416932.1| HTH-type transcriptional regulator	eutR	6.4	40161	0	0	0	0	0	0	0	0	0	0	0	0	0	0	1	10.1813	0	0	0	0
16130371	gi|16130371|ref|NP_416941.1| hypothetical protein b2446	yffO	7.4	15730	0	0	0	0	0	0	0	0	0	0	0	0	0	0	0	0	0	0	1	10.1163
16130382	gi|16130382|ref|NP_416952.1| detox protein		4.9	11380	0	0	1	10.1341	0	0	0	0	0	0	0	0	0	0	0	0	0	0	0	0
16130388	gi|16130388|ref|NP_416958.1| NADP-dependent malic enzyme	maeB	5.2	82418	1	10.2468	0	0	0	0	0	0	0	0	0	0	0	0	0	0	0	0	0	0
16130390	gi|16130390|ref|NP_416960.1| transketolase 2 isozyme	tktB	5.8	73043	0	0	0	0	0	0	0	0	0	0	0	0	2	15.2467	2	14.1456	0	0	1	10.1388
16130393	gi|16130393|ref|NP_416963.1| putative oxidoreductase Fe-S subunit	aegA	6.3	71845	0	0	0	0	1	10.1868	0	0	0	0	0	0	0	0	0	0	0	0	0	0
16130395	gi|16130395|ref|NP_416965.1| probable aminoglycoside efflux pump	acrD	5.5	113048	0	0	0	0	0	0	0	0	1	10.2155	0	0	3	20.2751	8	30.2761	0	0	10	80.2928
16130400	gi|16130400|ref|NP_416970.1| hypothetical protein b2475	ypfJ	5.5	31461	0	0	1	10.1291	4	20.2584	0	0	0	0	2	20.232	0	0	0	0	0	0	0	0
16130403	gi|16130403|ref|NP_416973.1| 4-hydroxy-tetrahydrodipicolinate synthase	dapA	6	31271	1	10.1546	0	0	0	0	2	10.1634	0	0	0	0	0	0	0	0	0	0	0	0
16130405	gi|16130405|ref|NP_416975.1| bacterioferritin comigratory protein	bcp	4.9	17635	0	0	0	0	0	0	1	10.2175	0	0	0	0	1	10.2166	1	10.1272	0	0	0	0
16130410	gi|16130410|ref|NP_416980.1| hydrogenase 4 membrane subunit	hyfE	9.3	23362	0	0	0	0	0	0	0	0	0	0	0	0	1	10.1549	0	0	0	0	0	0
16130423	gi|16130423|ref|NP_416993.1| uracil phosphoribosyltransferase		5.8	23560	1	10.1766	0	0	0	0	2	10.2334	0	0	0	0	0	0	0	0	0	0	0	0
16130427	gi|16130427|ref|NP_416997.1| exopolyphosphatase	ppx	6.7	58137	0	0	0	0	0	0	0	0	1	10.1444	0	0	0	0	0	0	0	0	0	0
16130432	gi|16130432|ref|NP_417002.1| GMP synthetase	guaA	5.1	58680	4	30.2618	2	20.3071	0	0	1	10.188	4	40.3008	0	0	0	0	0	0	0	0	0	0
16130433	gi|16130433|ref|NP_417003.1| IMP dehydrogenase	guaB	6	52023	5	37.7743	6	30.2572	0	0	8	47.7867	8	30.2545	0	0	2	17.7377	2	10.2305	0	0	0	0
16130436	gi|16130436|ref|NP_417006.1| putative GTP-binding factor		5.6	56617	0	0	2	10.2513	0	0	2	10.2436	1	10.2472	0	0	2	15.2573	2	10.3282	0	0	2	10.3209
16130437	gi|16130437|ref|NP_417007.1| outer membrane protein assembly factor	bamB	4.6	41888	6	37.738	73	180.423	0	0	6	40.2594	54	200.408	3	20.279	10	47.7646	40	148.466	3	20.2131	34	140.362
16130438	gi|16130438|ref|NP_417008.1| hypothetical protein b2513	yfgM	4.9	22177	3	22.7164	17	60.2474	22	80.2662	2	17.6836	5	30.2233	14	60.2918	4	20.2287	10	50.2568	6	40.2697	27	90.2516
16130439	gi|16130439|ref|NP_417009.1| histidine tRNA synthetase	hisS	5.6	47030	1	10.2426	0	0	0	0	0	0	0	0	0	0	0	0	0	0	0	0	0	0
16130441	gi|16130441|ref|NP_417011.1| cytoskeleton protein	rodZ	5.5	36192	1	10.1927	17	60.282	14	60.2308	2	20.1634	17	70.3014	16	60.2912	2	17.7054	13	40.3076	6	40.2438	13	50.304
16130443	gi|16130443|ref|NP_417013.1| nucleoside diphosphate kinase	ndk	5.5	15464	2	10.182	1	18.1538	0	0	1	10.1734	0	0	0	0	1	10.2051	0	0	0	0	0	0
16130445	gi|16130445|ref|NP_417015.1| hypothetical protein b2520	yfhM	5.1	181585	0	0	2	28.2476	0	0	0	0	3	34.2213	1	10.2178	1	10.2166	2	18.1516	0	0	12	88.2686
16130450	gi|16130450|ref|NP_417020.1| 2Fe-2S ferredoxin	fdx	4.33756	12332	0	0	0	0	0	0	1	14.2099	0	0	0	0	0	0	0	0	0	0	1	10.1626
16130451	gi|16130451|ref|NP_417021.1| chaperone protein	hscA	4.8	65653	1	10.1592	0	0	0	0	0	0	0	0	0	0	0	0	0	0	0	0	0	0
16130456	gi|16130456|ref|NP_417026.1| HTH-type transcriptional regulator	iscR	7.2	17337	1	10.268	2	10.2424	0	0	2	10.2908	0	0	0	0	2	10.2969	1	10.2053	0	0	0	0
16130458	gi|16130458|ref|NP_417028.1| inositol-1-monophosphatase	suhB	6.5	29173	2	17.7297	0	0	0	0	4	30.2895	0	0	0	0	0	0	0	0	0	0	0	0
16130470	gi|16130470|ref|NP_417040.1| putative oxidoreductase		6.4	39354	0	0	0	0	0	0	0	0	0	0	0	0	0	0	1	10.1527	0	0	0	0
16130476	gi|16130476|ref|NP_417046.1| serine hydroxymethyltransferase	glyA	6	45317	2	15.2484	0	0	0	0	2	15.2195	0	0	0	0	0	0	0	0	0	0	0	0
16130480	gi|16130480|ref|NP_417050.1| putative alpha helix protein	yfhG	6.1	27349	0	0	7	40.2171	0	0	0	0	4	20.2134	0	0	0	0	0	0	0	0	0	0
16130483	gi|16130483|ref|NP_417053.1| DNA repair protein	recO	4.9	53158	0	0	0	0	0	0	0	0	0	0	0	0	1	10.1339	0	0	0	0	0	0
16130490	gi|16130490|ref|NP_417060.1| DNA repair protein	recO	10.1	27391	1	10.1516	0	0	0	0	1	10.175	3	10.1781	0	0	4	10.1914	0	0	0	0	0	0
16130492	gi|16130492|ref|NP_417062.1| RNase III	lepB	6.4	25551	1	10.1557	0	0	0	0	1	10.2474	0	0	0	0	0	0	0	0	0	0	0	0
16130493	gi|16130493|ref|NP_417063.1| leader peptidase; signal peptidase I		7.2	35961	2	10.1842	17	100.252	5	40.2459	0	0	9	60.2628	1	10.1844	2	10.1971	6	50.2131	0	0	8	50.2073
16130494	gi|16130494|ref|NP_417064.1| GTP-binding elongation factor	lepA	5.3	66571	1	10.2627	0	0	0	0	2	14.2089	1	10.2226	1	10.1833	0	0	2	10.2128	0	0	0	0
16130496	gi|16130496|ref|NP_417066.1| sigma-E factor regulatory protein	rseB	8.9	35750	0	0	1	10.1875	0	0	0	0	0	0	1	10.2598	0	0	0	0	0	0	0	0
16130497	gi|16130497|ref|NP_417067.1| sigma-E factor negative regulatory protein	rseA	5	24322	0	0	0	0	1	10.245	0	0	2	20.1978	2	10.261	1	10.1903	1	12.1538	0	0	3	20.1713
16130498	gi|16130498|ref|NP_417068.1| RNA polymerase sigma-E factor	rpoE	5.2	21697	0	0	3	20.1927	0	0	0	0	1	10.166	0	0	1	10.2005	1	10.1545	0	0	3	20.2182
16130499	gi|16130499|ref|NP_417069.1| quinolinate synthetase B protein	nadB	5.9	60338	1	10.1284	0	0	0	0	0	0	0	0	0	0	0	0	0	0	0	0	0	0
16130501	gi|16130501|ref|NP_417071.1| ATP-dependent RNA helicase	srmB	9.7	49915	2	17.701	0	0	0	0	2	10.1733	0	0	0	0	1	10.1393	2	20.1693	0	0	0	0
16130504	gi|16130504|ref|NP_417074.1| autonomous glycyl radical cofactor	grcA; yfiD	4.9	14285	11	45.2442	3	30.213	0	0	7	32.7299	0	0	0	0	0	0	0	0	1	10.1449	0	0
16130506	gi|16130506|ref|NP_417076.1| uncharacterized tRNA/rRNA methyltransferase	yfiF	9.1	37785	2	10.2339	0	0	0	0	1	10.226	0	0	0	0	1	10.2573	0	0	0	0	0	0
16130512	gi|16130512|ref|NP_417082.1| alpha-ketoglutarate permease	kgtP	9.6	47053	0	0	0	0	3	10.3045	0	0	0	0	2	10.2732	0	0	0	0	2	10.3649	0	0
16130513	gi|16130513|ref|NP_417083.1| chaperone protein ClpB	clpB	5.3	95585	1	10.2062	3	20.1913	0	0	1	10.1819	0	0	0	0	0	0	0	0	0	0	0	0
16130515	gi|16130515|ref|NP_417085.1| ribosomal large subunit pseudouridine synthase D	rluD	6.3	37122	0	0	0	0	0	0	1	10.2488	0	0	0	0	0	0	0	0	0	0	0	0
16130516	gi|16130516|ref|NP_417086.1| outer membrane protein assembly factor	bamD	6.2	27830	2	10.2801	25	80.3203	6	28.2719	2	17.7908	24	90.3036	4	20.2976	4	15.2141	12	50.3164	4	20.2928	18	90.308
16130518	gi|16130518|ref|NP_417088.1| ribosome-associated inhibitor A	raiA	6.2	12786	8	40.272	0	0	0	0	2	20.2586	0	0	0	0	4	25.2412	0	0	0	0	0	0
16130520	gi|16130520|ref|NP_417090.1| chorismate mutase-P	pheA	6.2	43112	0	0	0	0	0	0	1	10.1452	0	0	0	0	1	10.1812	0	0	0	0	0	0
16130526	gi|16130526|ref|NP_417096.1| putative outer membrane protein	yfiB	9.1	17245	0	0	1	10.2325	0	0	0	0	0	0	0	0	0	0	0	0	0	0	0	0
16130527	gi|16130527|ref|NP_417097.1| 50S ribosomal subunit protein L19	rplS	11.1	13134	2	15.2174	4	10.2062	0	0	2	10.2091	4	20.213	0	0	2	15.2194	4	20.2256	1	10.1717	4	20.2251
16130530	gi|16130530|ref|NP_417100.1| 30S ribosomal subunit protein S16	rpsP	11	9191	5	25.1735	4	30.1978	0	0	4	20.1778	6	40.1812	0	0	1	10.1781	3	10.1986	0	0	0	0
16130531	gi|16130531|ref|NP_417101.1| signal recognition particle protein	ffh	10	49788	1	10.1788	0	0	0	0	1	10.1974	0	0	0	0	0	0	0	0	0	0	0	0
16130533	gi|16130533|ref|NP_417104.1| GrpE	grpE	4.5	21799	2	20.2461	2	10.1871	0	0	1	10.2423	4	20.2145	0	0	0	0	0	0	0	0	0	0
16130535	gi|16130535|ref|NP_417106.1| RecN	recN	5.3	61371	0	0	2	10.1681	0	0	0	0	0	0	0	0	0	0	0	0	0	0	0	0
16130536	gi|16130536|ref|NP_417107.1| small membrane protein A		5.3	5519	0	0	3	26.2254	0	0	0	0	2	14.2181	0	0	0	0	0	0	0	0	1	10.2131
16130538	gi|16130538|ref|NP_417109.1| ribosome association toxin	ratA	8.7	17728	0	0	0	0	1	18.1398	0	0	0	0	0	0	0	0	0	0	0	0	0	0
16130539	gi|16130539|ref|NP_417110.1| SsrA-binding protein	smpB	10.3	18270	0	0	0	0	0	0	0	0	1	10.1574	0	0	0	0	0	0	0	0	0	0
16130546	gi|16130546|ref|NP_417117.1| hypothetical protein b2628	yfjL	5.5	62007	1	10.1418	0	0	0	0	0	0	1	10.1586	1	10.1499	0	0	0	0	0	0	0	0
16130548	gi|16130548|ref|NP_417119.1| mRNA endoribonuclease LS	rnlA	6.4	40062	0	0	0	0	0	0	0	0	0	0	0	0	0	0	0	0	1	10.1474	0	0
16130574	gi|16130574|ref|NP_417146.1| hypothetical protein b2660		9.1	48594	0	0	0	0	0	0	0	0	0	0	0	0	1	10.1638	0	0	0	0	0	0
16130579	gi|16130579|ref|NP_417151.1| hypothetical protein b2665	ygaU	5.6	16064	1	10.1857	0	0	0	0	0	0	0	0	0	0	3	28.2034	4	20.2004	0	0	0	0
16130582	gi|16130582|ref|NP_417154.1| hypothetical protein b2668	ygaP	6.5	18640	0	0	0	0	0	0	0	0	0	0	0	0	1	10.1278	3	20.3219	0	0	0	0
16130585	gi|16130585|ref|NP_417157.1| hypothetical protein b2671	ygaC	8.5	13067	0	0	0	0	0	0	0	0	0	0	0	0	0	0	4	30.1748	0	0	1	10.1972
16130592	gi|16130592|ref|NP_417164.1| glycine betaine/L-proline transport system permease protein	proW	9.7	37620	0	0	1	10.2355	2	10.1881	0	0	0	0	0	0	0	0	0	0	0	0	1	10.1406
16130597	gi|16130597|ref|NP_417170.1| multidrug resistance protein A	emrA	9.7	42737	2	10.2204	16	90.3143	3	20.228	0	0	9	50.3174	0	0	3	20.3623	10	78.3423	0	0	14	110.327
16130599	gi|16130599|ref|NP_417172.1| S-ribosylhomocysteine lyase	luxS	5.1	19417	0	0	0	0	0	0	0	0	0	0	0	0	0	0	2	10.1834	0	0	5	20.196
16130602	gi|16130602|ref|NP_417175.1| fructose-1-phosphate phosphatase	yqaB	5.46539	20781	0	0	0	0	0	0	1	10.2603	0	0	0	0	0	0	1	10.1596	0	0	0	0
16130603	gi|16130603|ref|NP_417176.1| carbon storage regulator	csrA	9.3	6857	0	0	1	10.1308	0	0	0	0	0	0	0	0	0	0	1	10.1317	0	0	1	10.1405
16130604	gi|16130604|ref|NP_417177.1| alanyl-tRNA synthetase	alaS	5.5	96033	4	30.2586	1	10.1539	0	0	2	20.1687	2	10.1698	0	0	2	15.1963	2	20.1589	0	0	0	0
16130605	gi|16130605|ref|NP_417178.1| regulatory protein	recX; oraA	8.8	19425	0	0	1	10.1268	0	0	0	0	0	0	0	0	0	0	0	0	0	0	0	0
16130606	gi|16130606|ref|NP_417179.1| RecA	recA	4.9	37974	1	10.2103	0	0	0	0	2	10.2212	1	10.1483	0	0	3	17.7394	3	28.2368	0	0	3	20.2191
16130608	gi|16130608|ref|NP_417181.1| membrane-bound lytic murein transglycosylase B	mltB	9.3	40256	0	0	10	50.332	0	0	0	0	13	70.3275	0	0	1	10.1694	4	20.2748	0	0	3	20.2795
16130610	gi|16130610|ref|NP_417183.1| PTS system glucitol/sorbitol-specific enzyme IIBC component		6.6	33427	1	10.1598	5	20.3323	4	20.3571	0	0	0	0	3	20.2798	0	0	0	0	0	0	4	30.2792
16130628	gi|16130628|ref|NP_417201.1| formate hydrogenlyase subunit 5	hycE	6.1	64981	0	0	1	10.1394	0	0	0	0	0	0	0	0	0	0	0	0	0	0	0	0
16130641	gi|16130641|ref|NP_417214.1| protein phosphatase 2	pphB	5	25099	0	0	0	0	1	10.1384	0	0	0	0	0	0	0	0	0	0	0	0	0	0
16130649	gi|16130649|ref|NP_417222.1| murein hydrolase activator	nlpD	9.8	40150	2	10.2379	3	20.2773	0	0	2	10.2703	3	20.275	0	0	1	10.2462	3	20.2768	0	0	4	20.2941
16130655	gi|16130655|ref|NP_417228.1| cell division protein	ftsB	7.6	11623	0	0	1	10.2831	0	0	1	10.1625	2	10.2673	1	10.2306	0	0	2	10.2573	0	0	1	10.2615
16130680	gi|16130680|ref|NP_417253.1| putative oxidoreductase subunit		8.2	23337	0	0	9	10.1991	0	0	0	0	4	10.1808	0	0	1	10.1672	0	0	0	0	3	10.1658
16130684	gi|16130684|ref|NP_417257.1| 7-carboxy-7-deazaguanine synthase	queE	5.7	25030	0	0	0	0	0	0	0	0	0	0	0	0	1	10.225	2	20.226	0	0	0	0
16130686	gi|16130686|ref|NP_417259.1| enolase	eno	5.2	45656	18	82.8371	14	100.288	7	40.2579	17	77.8052	7	50.3022	9	50.2836	8	43.7904	16	110.417	5	30.3058	20	100.393
16130693	gi|16130693|ref|NP_417266.1| signal transduction histidine-protein kinase	barA	5.3	102454	0	0	0	0	3	10.2481	0	0	0	0	2	20.254	1	10.1576	2	20.2111	0	0	3	20.2335
16130696	gi|16130696|ref|NP_417269.1| probable glucarate transporter	gudP	9.69331	49143	0	0	0	0	0	0	1	10.1503	0	0	0	0	0	0	0	0	0	0	1	10.1447
16130703	gi|16130703|ref|NP_417276.1| serine transporter	sdaC	9.5	46907	2	12.1646	12	28.2786	4	20.2811	3	15.1702	8	10.2441	4	20.1663	2	10.1593	7	28.232	2	10.2887	11	30.2503
16130704	gi|16130704|ref|NP_417277.1| L-serine dehydratase 2	sdaB	5.4	48754	0	0	0	0	0	0	1	10.1299	0	0	0	0	0	0	0	0	0	0	0	0
16130716	gi|16130716|ref|NP_417289.1| hypothetical protein b2809	ygdI	5.54464	8306	0	0	0	0	0	0	2	12.6686	1	10.1877	2	10.17	7	50.236	40	110.28	6	20.2209	36	110.294
16130720	gi|16130720|ref|NP_417293.1| membrane-bound lytic murein transglycosylase A	mltA	9.3	40411	2	15.2645	22	90.3213	4	30.2245	2	15.2504	18	90.2988	4	30.2544	2	10.2854	13	70.3054	0	0	8	70.2564
16130723	gi|16130723|ref|NP_417296.1| exodeoxyribonuclease V alpha chain	recD	6.6	66903	0	0	0	0	0	0	0	0	0	0	0	0	0	0	0	0	0	14.1492	0	0
16130730	gi|16130730|ref|NP_417303.1| prepilin peptidase dependent protein A	ppdA	7.8	17866	0	0	0	0	0	0	1	10.1375	0	0	0	0	0	0	0	0	0	0	0	0
16130732	gi|16130732|ref|NP_417305.1| phosphatidylglycerol-prolipoprotein diacylglyceryl transferase	lgt	9.7	33109	0	0	3	20.2516	4	20.2826	1	10.17	7	30.2353	5	20.2451	1	10.1793	0	0	6	30.2738	5	20.2382
16130733	gi|16130733|ref|NP_417306.1| phosphoenolpyruvate-protein phosphotransferase	ptsP	5.5	83716	2	10.1698	0	0	0	0	0	0	0	0	0	0	0	0	0	0	0	0	0	0
16130734	gi|16130734|ref|NP_417307.1| RNA pyrophosphohydrolase	rppH	10.4	20796	0	0	0	0	0	0	0	0	0	0	0	0	0	0	0	0	0	0	1	10.137
16130737	gi|16130737|ref|NP_417310.1| hypothetical protein b2833	ygdR	4.4	7878	0	0	1	10.3111	0	0	0	0	2	20.3673	0	0	3	22.7697	9	70.3692	0	0	11	40.3446
16130740	gi|16130740|ref|NP_417313.1| 2-acylglycerophosphoethanolamine acyltransferase; Acyl-[acyl-carrier-protein] synthetase	aas	9.6	80700	0	0	0	0	6	40.2206	0	0	0	0	2	20.1915	0	0	0	0	1	10.1982	4	36.2441
16130741	gi|16130741|ref|NP_417314.1| HTH-type transcriptional regulator	galR	5.8	37095	0	0	0	0	0	0	0	0	0	0	0	0	0	0	0	0	1	10.126	0	0
16130745	gi|16130745|ref|NP_417318.1| low-affinity L-arabinose transport system proton symporter	araE	9.65154	51685	0	0	0	0	0	0	3	20.1835	5	30.1733	12	30.2114	0	0	0	0	0	0	0	0
16130748	gi|16130748|ref|NP_417321.1| putative acyltransferase		5.5	41151	0	0	0	0	0	0	0	0	0	0	0	0	0	0	0	0	0	0	1	10.1464
16130749	gi|16130749|ref|NP_417322.1| putative transporter protein	yqeG	9.3	45100	0	0	1	10.1553	1	10.1805	0	0	1	10.1543	2	10.1853	0	0	2	10.2099	1	10.2088	2	10.2149
16130759	gi|16130759|ref|NP_417332.1| putative 2-component transcriptional regulator		9.4	16709	0	0	0	0	0	0	0	0	0	0	0	0	1	10.1651	0	0	0	0	0	0
16130776	gi|16130776|ref|NP_417350.1| carbamate kinase-like protein	yqeA	5.4	33072	0	0	4	10.152	0	0	0	0	0	0	1	10.1522	0	0	0	0	0	0	0	0
16130778	gi|16130778|ref|NP_417352.1| hypothetical protein b2876		6.6	25915	0	0	0	0	0	0	0	0	0	0	0	0	0	0	0	0	1	10.147	0	0
16130792	gi|16130792|ref|NP_417366.1| lysine tRNA synthetase	lysS	5	57604	4	27.2417	4	30.2241	0	0	2	15.2637	1	10.1899	0	0	1	10.1975	0	0	0	0	0	0
16130793	gi|16130793|ref|NP_417367.1| peptide chain release factor RF-2	prfB	4.5	41251	2	10.2326	0	0	0	0	1	10.2247	0	0	0	0	0	0	0	0	0	0	0	0
16130798	gi|16130798|ref|NP_417372.1| toxin	cptA	11.5	16065	0	0	0	0	0	0	0	0	0	0	0	0	0	0	0	0	0	0	1	10.1555
16130800	gi|16130800|ref|NP_417374.1| tRNA-modifying protein	ygfZ	5	36095	1	10.1532	0	0	0	0	0	0	0	0	0	0	0	0	0	0	0	0	0	0
16130805	gi|16130805|ref|NP_417379.1| glycine decarboxylase	gcvP	5.6	104377	2	15.2586	0	0	0	0	0	0	0	0	0	0	0	0	0	0	0	0	0	0
16130806	gi|16130806|ref|NP_417380.1| glycine cleavage system H protein	gcvH	3.8	13812	2	10.2045	0	0	0	0	0	0	0	0	0	0	1	10.2212	0	0	0	0	0	0
16130807	gi|16130807|ref|NP_417381.1| aminomethyltransferase	gcvT	5.3	40147	2	15.2962	0	0	0	0	0	0	0	0	0	0	0	0	0	0	0	0	0	0
16130808	gi|16130808|ref|NP_417382.1| protein VisC	visC	6.8	44245	0	0	0	0	0	0	0	0	0	0	0	0	0	0	0	0	0	0	1	10.1601
16130815	gi|16130815|ref|NP_417389.1| ribosephosphate isomerase	rpiA	5.1	22861	2	15.2364	1	10.2713	0	0	2	12.723	0	0	0	0	2	10.2108	1	10.2299	0	0	0	0
16130823	gi|16130823|ref|NP_417397.1| putative actin	yggE	6.1	26636	0	0	0	0	0	0	0	0	0	0	0	0	2	15.2245	0	0	0	0	1	10.1691
16130825	gi|16130825|ref|NP_417399.1| small-conductance mechanosensitive channel	mscS	9	30897	0	0	2	10.1672	3	30.2452	0	0	4	20.1748	1	10.2389	4	30.2041	4	30.293	8	50.2557	10	40.2637
16130826	gi|16130826|ref|NP_417400.1| fructose-bisphosphate aldolase class II	fbaA	5.5	39148	12	67.7431	5	38.3124	0	0	8	45.2469	8	50.3097	0	0	4	25.2172	2	10.2758	1	10.157	4	30.2368
16130827	gi|16130827|ref|NP_417401.1| phosphoglycerate kinase	pgk	4.9	41119	27	72.7968	25	100.361	2	20.3146	14	60.2937	22	80.392	3	30.33	8	42.7504	11	60.2987	11	60.3919	12	80.2906
16130831	gi|16130831|ref|NP_417405.1| fructose-1,6-bisphosphatase 2 class 2	yggF	4.7	34324	0	0	0	0	0	0	0	0	1	10.1313	0	0	0	0	0	0	0	0	0	0
16130832	gi|16130832|ref|NP_417406.1| putative oxidoreductase		4.6	35208	0	0	0	0	0	0	0	0	0	0	0	0	0	0	0	0	1	10.1426	0	0
16130836	gi|16130836|ref|NP_417410.1| transketolase 1 isozyme	tktA	5.3	72202	6	40.2531	0	0	0	0	7	42.7997	5	30.339	0	0	1	10.2529	0	0	0	0	0	0
16130837	gi|16130837|ref|NP_417411.1| hypothetical protein b2936		7.5	31828	0	0	4	20.3229	0	0	1	10.2291	7	30.3166	0	0	2	10.1863	15	80.274	0	0	8	60.3215
16130839	gi|16130839|ref|NP_417413.1| biosynthetic arginine decarboxylase	speA	4.7	73899	0	0	1	18.1993	0	0	0	0	0	0	0	0	0	0	0	0	0	0	0	0
16130843	gi|16130843|ref|NP_417417.1| methionine adenosyltransferase 1	metK	5	41952	2	20.2706	1	10.2339	0	0	1	10.2538	0	0	0	0	0	0	1	10.1328	0	0	0	0
16130844	gi|16130844|ref|NP_417418.1| galactose-proton symport of transport system	galP	9.7	50983	0	0	1	10.1841	1	10.1619	0	0	2	10.1484	2	10.1594	0	0	1	10.1679	0	0	1	10.1657
16130852	gi|16130852|ref|NP_417426.1| hypothetical protein b2951	yggS	6.1	25788	0	0	1	10.1536	0	0	0	0	0	0	0	0	0	0	0	0	0	0	0	0
16130853	gi|16130853|ref|NP_417427.1| putative resistance protein	yggT	9.8	21168	0	0	1	10.1568	0	0	0	0	1	10.1365	0	0	0	0	4	20.2013	5	30.1884	11	20.2348
16130855	gi|16130855|ref|NP_417429.1| dITP/XTP pyrophosphatase	rdgB	5.1	21040	0	0	0	0	0	0	0	0	1	10.1727	0	0	0	0	0	0	0	0	0	0
16130857	gi|16130857|ref|NP_417431.1| putative alpha helix chain	yggM	8.5	38460	1	10.1556	0	0	0	0	1	10.1418	0	0	0	0	0	0	0	0	0	0	0	0
16130858	gi|16130858|ref|NP_417432.1| periplasmic L-asparaginase II	ansB	5.9	36851	6	35.2293	0	0	0	0	0	0	2	20.2093	0	0	0	0	0	0	0	0	0	0
16130859	gi|16130859|ref|NP_417433.1| hypothetical protein b2958	yggN	9.3	26430	0	0	0	0	0	0	1	10.126	0	0	0	0	1	10.1543	0	0	0	0	0	0
16130863	gi|16130863|ref|NP_417437.1| probable Fe(2+)-trafficking protein	yggX	5.9	10953	1	10.1843	0	0	0	0	0	0	0	0	0	0	0	0	0	0	0	0	0	0
16130864	gi|16130864|ref|NP_417438.1| membrane-bound lytic murein transglycosylase C		9.6	40244	0	0	8	40.2901	0	0	0	0	6	40.2438	0	0	1	10.1907	6	40.2466	0	0	9	50.3058
16130871	gi|16130871|ref|NP_417445.1| hypothetical protein b2971	yghG	9.7	14671	0	0	3	20.2715	0	0	0	0	0	0	0	0	0	0	0	0	0	0	0	0
16130873	gi|16130873|ref|NP_417447.1| hypothetical protein b2973		5.1	94581	0	0	2	20.2513	5	42.3123	0	0	5	30.2471	8	60.2756	0	0	2	20.2503	0	0	3	22.2865
16130874	gi|16130874|ref|NP_417448.1| putative endoglucanase		4.6	73045	0	0	7	40.2317	2	20.2191	0	0	6	40.2559	5	30.248	0	0	0	0	0	0	1	10.1947
16130875	gi|16130875|ref|NP_417449.1| glycolate permease	glcA	9.6	58921	0	0	0	0	0	0	0	0	1	10.1369	0	0	0	0	0	0	0	0	0	0
16130876	gi|16130876|ref|NP_417450.1| malate synthase G	glcB	5.8	80489	0	0	0	0	0	0	0	0	0	0	0	0	0	0	0	0	2	10.1788	0	0
16130888	gi|16130888|ref|NP_417462.1| glutathionylspermidine synthetase/amidase	gss	5	70532	0	0	0	0	0	0	0	0	0	0	0	0	0	0	0	0	1	10.1509	0	0
16130894	gi|16130894|ref|NP_417468.1| hydrogenase-2 large subunit	hybC	5.8	62492	3	25.2454	0	0	0	0	2	15.2038	0	0	0	0	0	0	0	0	0	0	0	0
16130896	gi|16130896|ref|NP_417470.1| hydrogenase-2 operon protein	hybA	7.1	36004	0	0	2	10.1603	1	10.1601	0	0	0	0	0	0	0	0	0	0	0	0	0	0
16130897	gi|16130897|ref|NP_417471.1| hydrogenase-2 small chain	hybO	6.3	39653	0	0	0	0	0	0	0	0	0	14.154	0	0	0	0	0	0	0	0	0	0
16130900	gi|16130900|ref|NP_417475.1| hypothetical protein b3002	yqhA	6.6	18642	1	10.1615	0	0	0	0	0	0	0	0	0	0	0	0	0	0	0	0	0	0
16130901	gi|16130901|ref|NP_417476.1| putative oxidoreductase	yghA	6.4	31489	0	0	0	0	0	0	0	0	0	0	0	0	0	0	2	10.1927	0	0	2	10.217
16130903	gi|16130903|ref|NP_417478.1| biopolymer transport protein	exbD	4.5	15528	0	0	4	30.2667	3	20.2676	0	0	2	10.2032	2	20.2328	2	10.1963	2	20.2295	0	0	6	30.2623
16130904	gi|16130904|ref|NP_417479.1| biopolymer transport protein	exbB	8.6	26288	2	10.2021	5	30.3765	3	30.3484	0	0	7	30.3945	6	48.2359	2	10.241	12	50.4224	2	20.3163	15	60.3925
16130907	gi|16130907|ref|NP_417482.1| hypothetical protein b3009	yghB	9.7	24135	0	0	0	0	0	0	0	0	0	0	0	0	0	0	1	10.1727	0	0	0	0
16130909	gi|16130909|ref|NP_417484.1| alcohol dehydrogenase	yqhD	5.7	42098	1	10.2459	0	0	0	0	0	0	0	0	0	0	0	0	0	0	0	0	0	0
16130914	gi|16130914|ref|NP_417490.1| 1-acyl-sn-glycerol-3-phosphate acyltransferase	plsC	9.9	27454	0	0	3	10.1769	2	20.1868	0	0	5	20.1814	0	0	0	0	6	30.1755	2	10.1564	6	20.1608
16130915	gi|16130915|ref|NP_417491.1| DNA topoisomerase IV subunit A	parC	6.2	83832	2	15.1747	0	0	0	0	2	15.1564	0	0	0	0	1	10.1991	0	0	0	0	0	0
16130920	gi|16130920|ref|NP_417496.1| hypothetical protein b3024	ygiW	4.9	14012	2	10.162	0	0	0	0	1	10.1716	0	0	0	0	0	0	0	0	0	0	0	0
16130922	gi|16130922|ref|NP_417498.1| quorum sensing regulator C	qseC	5.4	50282	0	0	0	0	1	10.2251	0	0	0	0	1	10.2318	0	0	0	0	1	10.2658	1	10.1928
16130923	gi|16130923|ref|NP_417499.1| hypothetical protein b3027	ygiZ	7.8	13202	1	10.1665	0	0	0	0	0	0	0	0	0	0	0	0	0	0	0	0	0	0
16130931	gi|16130931|ref|NP_417507.1| TolC	tolC	5.3	54001	14	95.281	149	268.313	7	40.2787	17	112.27	164	260.327	16	126.253	16	77.7711	58	170.289	4	40.2503	60	230.295
16130933	gi|16130933|ref|NP_417509.1| hypothetical protein b3037		9.9	24869	0	0	0	0	0	0	0	0	1	10.197	1	10.2028	0	0	1	10.2222	0	0	2	10.249
16130934	gi|16130934|ref|NP_417510.1| putative synthetase/amidase	ygiC	4.5	45027	0	0	0	0	0	0	0	0	0	0	0	0	0	0	0	0	0	0	1	10.1646
16130947	gi|16130947|ref|NP_417523.1| putative membrane protein	yqiK	4.9	60700	0	0	0	0	0	0	0	0	0	0	0	0	1	10.1828	0	0	0	0	0	0
16130948	gi|16130948|ref|NP_417524.1| fused heptose 7-phosphate kinase/heptose 1-phosphate adenyltransferase	hldE	5.2	51051	0	0	0	0	0	0	0	0	0	0	0	0	0	0	2	10.1765	0	0	0	0
16130951	gi|16130951|ref|NP_417527.1| hypothetical protein b3055	ygiM	9.6	23077	2	15.2116	17	90.2697	12	50.2286	1	10.1686	8	60.2361	8	50.2508	8	50.239	29	100.298	24	90.2594	38	110.262
16130952	gi|16130952|ref|NP_417528.1| tRNA nucleotidyl transferase	cca	6.2	46468	0	0	0	0	0	0	0	0	0	0	0	0	0	0	0	0	1	10.1324	0	0
16130953	gi|16130953|ref|NP_417529.1| undecaprenyl-diphosphatase	uppP; bacA	8.4	29760	0	0	0	0	0	0	0	0	0	0	0	0	0	0	0	0	0	0	1	10.1502
16130959	gi|16130959|ref|NP_417535.1| L-tartrate/succinate antiporter	ttdT	9.1	52907	0	0	0	0	0	0	0	0	1	10.1826	0	0	0	0	0	0	0	0	0	0
16130960	gi|16130960|ref|NP_417536.1| tRNA N6-adenosine threonylcarbamoyltransferase	tsaD	5.89188	36009	0	0	0	0	0	0	1	10.1434	0	0	0	0	1	10.1805	0	0	0	0	0	0
16130961	gi|16130961|ref|NP_417537.1| 30S ribosomal subunit protein S21	rpsU	11.6	8501	2	12.6681	2	10.1115	0	0	3	15.1886	0	0	0	0	4	30.2013	1	10.176	0	0	2	10.142
16130962	gi|16130962|ref|NP_417538.1| DNA primase	dnaG	5.6	65565	1	10.1226	0	0	0	0	0	0	0	0	0	0	0	0	0	0	0	0	0	0
16130963	gi|16130963|ref|NP_417539.1| RNA polymerase sigma(70)	rpoD	4.5	70264	0	0	0	0	0	0	0	0	1	10.1512	0	0	0	0	1	10.1468	0	0	1	10.1639
16130974	gi|16130974|ref|NP_417550.1| hypothetical protein b3079	ygjJ	4.7	40100	0	0	0	0	0	0	0	0	0	0	0	0	1	10.1541	0	0	0	0	0	0
16130983	gi|16130983|ref|NP_417559.1| putative transport protein		8.5	35839	0	0	0	0	0	0	0	0	0	0	0	0	0	0	2	10.1627	0	0	5	20.2673
16130986	gi|16130986|ref|NP_417562.1| altronate hydrolase	uxaA	5.2	54094	0	0	2	10.1667	0	0	0	0	0	0	0	0	0	0	0	0	0	0	0	0
16130987	gi|16130987|ref|NP_417563.1| uronate isomerase	uxaC	5.4	53988	1	10.1335	0	0	0	0	0	0	0	0	0	0	0	0	0	0	0	0	0	0
16130988	gi|16130988|ref|NP_417564.1| hexuronate transporter	exuT	9.1	51572	0	0	1	10.3869	0	0	0	0	0	0	0	0	0	0	0	0	0	0	0	0
16130990	gi|16130990|ref|NP_417566.1| hypothetical protein b3095	yqjA	9.9	24586	0	0	1	10.2262	2	10.2053	1	10.1208	1	10.2242	2	10.2132	1	10.1654	2	10.1928	2	10.2092	3	10.2146
16130991	gi|16130991|ref|NP_417567.1| hexuronate transporter	mzrA	10	14173	0	0	0	0	0	0	0	0	0	0	0	0	0	0	0	0	0	0	1	10.291
16130993	gi|16130993|ref|NP_417569.1| hypothetical protein b3098	yqjD	9.6	11052	2	10.1881	2	18.2416	3	18.2404	2	10.2255	0	0	2	20.2452	26	37.7413	15	60.2948	33	50.3361	32	40.2517
16130994	gi|16130994|ref|NP_417570.1| hypothetical protein b3099	yqjE	7.9	15148	0	0	0	0	0	0	0	0	0	0	0	0	0	0	2	10.1919	0	0	0	0
16130995	gi|16130995|ref|NP_417571.1| hypothetical protein b3100	yqjK	12.4	11812	0	0	0	0	0	0	0	0	2	10.1819	0	0	0	0	5	20.2144	1	10.1705	6	30.2259
16130999	gi|16130999|ref|NP_417575.1| putative cytochrome	yhaI	9.7	13457	0	0	0	0	0	0	0	0	0	0	0	0	0	0	0	0	1	10.1296	0	0
16131000	gi|16131000|ref|NP_417576.1| uncharacterized HTH-type transcriptional regulator	yhaJ	6	33257	0	0	0	0	0	0	0	0	0	0	0	0	1	10.1687	0	0	0	0	0	0
16131007	gi|16131007|ref|NP_417584.1| putative formate acetyltransferase 3		5.4	83731	18	108.328	0	0	0	0	1	18.2315	0	0	0	0	0	0	0	0	0	0	0	0
16131008	gi|16131008|ref|NP_417585.1| putative kinase		5.6	43930	2	10.2376	0	0	0	0	0	0	0	0	0	0	0	0	0	0	0	0	0	0
16131009	gi|16131009|ref|NP_417586.1| threonine/serine transporter	tdcC	9.2	48880	4	20.258	5	20.2367	4	20.2606	2	10.1775	0	0	2	10.2304	0	0	0	0	0	0	2	10.1513
16131010	gi|16131010|ref|NP_417587.1| L-threonine dehydratase catabolic	tdcB	5.7	35233	8	40.2893	0	0	0	0	0	0	0	0	0	0	0	0	0	0	0	0	0	0
16131017	gi|16131017|ref|NP_417594.1| putative dehydrogenase		5.3	31020	1	14.2572	0	0	0	0	0	0	0	0	0	0	0	0	0	0	0	0	1	10.1495
16131019	gi|16131019|ref|NP_417596.1| probable galactarate transporter	garP	9.3	49010	0	0	0	0	0	0	0	0	0	0	1	10.1311	0	0	0	0	0	0	0	0
16131035	gi|16131035|ref|NP_417612.1| putative chaperone	yraI	9.7	25677	0	0	0	0	0	0	0	0	0	0	0	0	0	0	1	10.1375	0	0	0	0
16131036	gi|16131036|ref|NP_417613.1| putative outer membrane protein	yraJ	5.5	93617	0	0	0	0	0	0	1	10.1292	0	0	0	0	0	0	0	0	0	0	0	0
16131039	gi|16131039|ref|NP_417616.1| penicillin-binding protein activator	lpoA	5.1	72826	4	22.7442	47	158.278	5	20.2589	2	19.2036	28	120.306	2	10.2409	2	15.2621	12	80.2646	0	0	17	90.3217
16131042	gi|16131042|ref|NP_417619.1| putative periplasmic protein	yraP	9.5	20029	1	10.1932	12	70.2188	0	0	2	10.1812	6	30.2126	2	10.2024	2	17.704	5	30.1614	1	10.1825	4	40.2102
16131044	gi|16131044|ref|NP_417621.1| hypothetical protein b3152		9.8	24806	0	0	0	0	0	0	0	0	0	0	0	0	0	0	2	10.3368	0	0	1	10.3481
16131045	gi|16131045|ref|NP_417622.1| hypothetical protein b3153		5.5	20325	0	0	0	0	0	0	0	0	0	0	0	0	2	20.1941	2	10.2318	1	10.1881	3	20.2563
16131048	gi|16131048|ref|NP_417625.1| hypothetical protein b3156	yhbS	4.4	18535	0	0	0	0	0	0	0	0	1	10.1323	0	0	0	0	2	10.1595	0	0	0	0
16131053	gi|16131053|ref|NP_417630.1| tryptophan-specific transport protein	mtr	9.6	44333	0	0	0	0	1	10.2761	0	0	0	0	0	0	1	10.1171	0	0	0	0	0	0
16131054	gi|16131054|ref|NP_417631.1| inducible ATP-independent RNA helicase		9	72714	4	27.226	4	30.2542	0	0	4	38.7439	1	10.2317	0	0	2	10.2514	4	30.2705	0	0	2	20.247
16131055	gi|16131055|ref|NP_417632.1| putative control proteins	nlpI	4.4	33622	0	0	7	60.3124	0	0	0	0	6	58.2475	0	0	0	0	5	40.2688	0	0	6	40.2406
16131057	gi|16131057|ref|NP_417634.1| 30S ribosomal subunit protein S15	rpsO	10.8	10270	4	20.2668	0	0	0	0	2	15.1936	1	10.1426	0	0	2	22.7494	0	0	0	0	0	0
16131059	gi|16131059|ref|NP_417636.1| ribosome-binding factor A	rbfA	5.9	15155	0	0	0	0	0	0	1	10.144	0	0	0	0	0	0	0	0	0	0	0	0
16131060	gi|16131060|ref|NP_417637.1| protein chain initiation factor IF-2	infB	5.7	97350	13	85.2819	0	0	0	0	10	62.274	3	34.2579	0	0	2	12.7595	2	10.2546	0	0	0	0
16131061	gi|16131061|ref|NP_417638.1| transcription termination/antitermination protein	nusA	4.4	54872	3	20.2189	0	0	0	0	3	25.2238	0	0	0	0	4	20.2133	0	0	0	0	0	0
16131065	gi|16131065|ref|NP_417642.1| protein-export membrane protein	secG	7.1	11366	0	0	5	20.1977	4	20.17	0	0	3	10.1829	4	20.2314	1	10.1634	3	10.2038	2	10.1712	2	20.2083
16131068	gi|16131068|ref|NP_417645.1| ATP-dependent zinc metalloprotease	ftsH	5.9	70709	8	37.7539	35	140.329	31	120.294	6	40.2627	30	140.322	51	140.306	22	82.7745	56	190.312	23	100.285	69	220.365
16131069	gi|16131069|ref|NP_417646.1| ribosomal RNA large subunit methyltransferase E	rlmE	9.8	23336	1	10.2204	0	0	0	0	1	10.2246	0	0	0	0	0	0	0	0	0	0	0	0
16131072	gi|16131072|ref|NP_417649.1| D-alanyl-D-alanine carboxypeptidase fraction B	dacB	9	51799	0	0	9	50.2479	1	10.1961	0	0	2	10.1644	0	0	0	0	3	30.1953	1	10.1563	2	20.2097
16131073	gi|16131073|ref|NP_417650.1| GTPase	obgE	4.6	43287	2	10.2925	0	0	0	0	2	10.2336	0	0	0	0	2	10.2626	0	0	0	0	0	0
16131075	gi|16131075|ref|NP_417652.1| 50S ribosomal subunit protein L27	rpmA	11.1	9125	1	10.1747	1	10.167	0	0	3	12.6957	1	10.1247	0	0	1	10.2085	1	10.2079	0	0	1	10.1613
16131076	gi|16131076|ref|NP_417653.1| 50S ribosomal subunit protein L21	rplU	10.3	11565	3	17.6407	3	20.1459	0	0	4	22.64	4	20.1291	0	0	3	22.6552	2	10.136	0	0	1	10.1517
16131079	gi|16131079|ref|NP_417656.1| UDP-N-glucosamine 1-carboxyvinyltransferase	murA	5.8	44818	2	10.2772	3	10.221	0	0	0	0	0	0	0	0	0	0	0	0	0	0	0	0
16131082	gi|16131082|ref|NP_417659.1| probable phospholipid-binding protein	mlaC	9.7	23963	0	0	0	0	0	0	2	10.2136	0	0	0	0	0	0	0	0	0	0	0	0
16131083	gi|16131083|ref|NP_417660.1| probable phospholipid ABC transporter-binding protein	mlaD	4.6	19577	2	15.2	12	60.2325	25	100.3	3	25.2171	21	80.2418	20	90.3063	7	35.2334	25	90.2663	16	90.2882	38	100.273
16131084	gi|16131084|ref|NP_417661.1| probable phospholipid ABC transporter permease protein	mlaE	10.3	27864	0	0	0	0	0	0	0	0	0	0	1	10.2056	0	0	3	20.1398	3	20.2025	6	48.2182
16131085	gi|16131085|ref|NP_417662.1| probable phospholipid import ATP-binding protein	mlaF	6.17825	29098	0	0	0	0	0	0	1	10.2209	3	20.258	1	10.2457	2	20.2227	2	10.2586	2	20.2536	8	50.2632
16131089	gi|16131089|ref|NP_417666.1| lipopolysaccharide export system protein	lptC	6.4	21703	0	0	1	10.2699	2	10.3024	10	32.8021	11	60.3423	24	60.3676	1	10.2346	0	0	0	0	0	0
16131090	gi|16131090|ref|NP_417667.1| lipopolysaccharide export system protein	lptA	9.4	20128	0	0	5	20.2641	0	0	2	12.7006	2	10.2378	0	0	0	0	0	0	0	0	0	0
16131091	gi|16131091|ref|NP_417668.1| lipopolysaccharide export system ATP-binding protein	lptB	5.6	26801	4	20.2842	17	70.3067	12	50.2915	8	37.7666	19	90.3101	10	70.3196	3	15.2809	6	30.2827	6	20.3029	16	70.346
16131092	gi|16131092|ref|NP_417669.1| RNA polymerase sigma-54 factor	rpoN	4.5	53990	1	10.2002	0	0	0	0	2	10.2154	0	0	0	0	0	0	0	0	0	0	0	0
16131093	gi|16131093|ref|NP_417670.1| ribosome hibernation promoting factor	hpf	6.6	10751	0	0	0	0	0	0	0	0	0	0	0	0	0	0	0	0	1	10.1293	0	0
16131094	gi|16131094|ref|NP_417671.1| phosphotransferase system enzyme IIA	ptsN	5.49786	17960	0	0	0	0	0	0	2	10.2428	1	10.1441	0	0	0	0	0	0	0	0	0	0
16131095	gi|16131095|ref|NP_417672.1| hypothetical protein b3205	yhbJ	6.84443	32493	0	0	0	0	0	0	6	27.7451	1	16.1636	0	0	6	20.3215	0	0	0	0	0	0
16131100	gi|16131100|ref|NP_417677.1| uncharacterized HTH-type transcriptional regulator	yhaJ	4.8	87825	0	0	6	60.2496	9	30.2656	0	0	5	30.22	3	30.2735	5	30.2889	8	70.2246	3	20.1885	21	140.299
16131115	gi|16131115|ref|NP_417692.1| N-acetylneuraminate lyase	nanA	5.5	32594	3	20.2464	1	10.2107	0	0	2	20.1892	0	0	0	0	2	15.2297	0	0	0	0	0	0
16131119	gi|16131119|ref|NP_417696.1| stringent starvation protein A	sspA	5.1	24306	1	10.1472	0	0	0	0	2	10.1484	0	0	0	0	0	0	0	0	0	0	0	0
16131120	gi|16131120|ref|NP_417697.1| 30S ribosomal subunit protein S9	rpsI	11.4	14857	2	10.1618	0	0	0	0	2	12.6591	1	10.1319	0	0	3	20.1692	1	10.1377	0	0	1	10.1787
16131121	gi|16131121|ref|NP_417698.1| 50S ribosomal subunit protein L13	rplM	10.3	16019	10	42.7993	3	30.1731	0	0	10	50.2708	5	40.2084	0	0	6	35.2394	3	10.2942	0	0	1	10.1598
16131123	gi|16131123|ref|NP_417700.1| hypothetical protein b3233		5.6	15240	3	22.6975	14	60.2617	12	40.2182	2	17.7002	9	60.2273	7	40.2133	4	25.2231	10	50.2464	6	40.222	17	60.227
16131124	gi|16131124|ref|NP_417701.1| periplasmic pH-dependent serine endoprotease	degQ	5.7	47206	0	0	0	0	0	0	1	10.2442	0	0	0	0	1	16.2469	0	0	1	10.1523	0	0
16131125	gi|16131125|ref|NP_417702.1| serine endoprotease	degS	5.3	37582	0	0	8	40.3645	5	20.4287	0	0	7	40.3922	4	20.3867	4	20.3069	3	30.302	3	20.4056	10	60.3797
16131126	gi|16131126|ref|NP_417703.1| malate dehydrogenase	mdh	5.5	32338	6	32.757	5	40.2355	0	0	4	27.7302	1	10.2335	0	0	8	45.2704	0	0	0	0	2	20.1732
16131131	gi|16131131|ref|NP_417708.1| p-hydroxybenzoic acid efflux pump subunit	aaeA	9.7	34775	0	0	1	10.1747	0	0	0	0	0	0	0	0	0	0	1	10.2171	0	0	0	0
16131135	gi|16131135|ref|NP_417713.1| CafA	cafA	5.7	56065	0	0	0	0	0	0	0	0	0	0	2	10.1245	1	10.1419	0	0	0	0	0	0
16131138	gi|16131138|ref|NP_417716.1| rod shape-determining protein	mreC	8.7	39531	1	10.2377	3	30.1919	1	10.1461	3	10.234	5	40.2322	3	20.2318	2	10.2418	3	20.2245	0	0	0	0
16131139	gi|16131139|ref|NP_417717.1| penicillin binding protein 3		5.1	38974	2	15.1792	19	90.2418	2	10.2194	2	12.7069	12	60.2523	4	30.2226	2	20.2225	17	90.2464	2	20.1882	13	70.2508
16131140	gi|16131140|ref|NP_417718.1| RNase E specificity factor	csrD	8.8	73340	0	0	0	0	0	0	0	0	0	0	0	0	0	0	0	0	0	0	3	20.2247
16131143	gi|16131143|ref|NP_417721.1| acetyl-CoA carboxylase BCCP subunit	accB	4.5	16688	3	10.1988	0	0	0	0	2	10.1887	0	0	0	0	1	10.1485	0	0	0	0	0	0
16131144	gi|16131144|ref|NP_417722.1| acetyl CoA carboxylase	accC	6.7	49321	2	15.1917	0	0	0	0	1	10.1493	1	10.1591	0	0	1	10.1705	0	0	0	0	0	0
16131152	gi|16131152|ref|NP_417730.1| probable acrEF/envCD operon repressor	envR	5.6	25199	0	0	1	10.1517	0	0	0	0	0	0	0	0	0	0	0	0	0	0	2	10.1294
16131154	gi|16131154|ref|NP_417732.1| acriflavine resistance protein F	acrF; envD	5.2	111455	0	0	0	0	0	0	0	0	0	0	0	0	0	0	0	0	0	16.1494	0	16.1568
16131167	gi|16131167|ref|NP_417746.1| methionyl-tRNA formyltransferase	fmt	5.5	34169	1	10.1931	0	0	0	0	0	0	0	0	0	0	0	0	0	0	0	0	0	0
16131169	gi|16131169|ref|NP_417748.1| Trk system potassium uptake protein	trkA	5.6	50368	0	0	3	30.298	0	0	0	0	0	0	0	0	0	0	0	0	0	0	0	0
16131170	gi|16131170|ref|NP_417749.1| mechanosensitive channel	mscL	7.6	14958	2	10.2292	0	0	2	10.3063	0	0	0	0	4	20.3472	0	0	3	30.2851	2	10.3146	2	28.3172
16131173	gi|16131173|ref|NP_417753.1| 50S ribosomal subunit protein L17	rplQ	11.5	14366	3	20.196	2	10.2013	0	0	3	22.7063	1	10.1818	0	0	3	25.1912	2	10.1579	0	0	2	20.2264
16131174	gi|16131174|ref|NP_417754.1| RNA polymerase alpha subunit	rpoA	4.8	36512	2	20.1852	0	0	0	0	2	25.166	0	0	0	0	2	10.171	0	0	0	0	0	0
16131175	gi|16131175|ref|NP_417755.1| 30S ribosomal subunit protein S4	rpsD	10.4	23470	12	67.7515	4	30.2535	0	0	11	60.249	3	20.2213	0	0	6	47.7474	2	10.2563	0	0	4	30.2603
16131176	gi|16131176|ref|NP_417756.1| 30S ribosomal subunit protein S11	rpsK	11.8	13846	5	37.7453	0	0	0	0	4	30.2435	3	20.2905	0	0	4	25.2075	2	10.2452	0	0	0	0
16131177	gi|16131177|ref|NP_417757.1| 30S ribosomal subunit protein S13	rpsM	11.3	13100	5	25.2172	3	20.2538	0	0	4	25.2263	4	30.2259	0	0	7	30.2478	1	10.2236	0	0	3	10.2423
16131179	gi|16131179|ref|NP_417759.1| protein translocase subunit	secY	10.2	48512	1	10.2032	10	42.2239	12	50.297	1	10.2248	7	20.2106	4	30.2753	2	10.2277	3	20.1882	4	40.3054	7	50.24
16131180	gi|16131180|ref|NP_417760.1| 50S ribosomal subunit protein L15	rplO	11.7	14981	6	42.7044	2	20.1835	0	0	6	40.2105	2	10.166	1	10.1284	3	25.2129	8	60.2305	1	10.1696	5	30.2091
16131181	gi|16131181|ref|NP_417761.1| 50S ribosomal subunit protein L30	rpmD	11.5	6543	2	10.1724	0	0	0	0	2	12.6649	0	0	0	0	2	15.1647	0	0	0	0	0	0
16131182	gi|16131182|ref|NP_417762.1| 30S ribosomal subunit protein S5	rpsE	10.6	17604	14	57.7468	3	30.2347	0	0	14	60.248	8	50.2392	0	0	16	77.7848	9	56.2178	1	18.1544	5	30.2588
16131183	gi|16131183|ref|NP_417763.1| 50S ribosomal subunit protein L18	rplR	10.8	12771	10	15.2458	0	0	0	0	12	27.7507	1	10.2388	0	0	4	22.7313	0	0	0	0	0	0
16131184	gi|16131184|ref|NP_417764.1| 50S ribosomal subunit protein L6	rplF	10.1	18905	12	62.7459	5	30.2619	0	0	12	65.2333	10	50.2373	2	20.2508	8	52.7447	9	50.2299	2	10.2401	7	50.2434
16131185	gi|16131185|ref|NP_417765.1| 30S ribosomal subunit protein S8	rpsH	9.8	14127	2	15.2141	1	10.1211	0	0	2	17.7121	2	10.1504	0	0	2	17.7457	0	0	0	0	0	0
16131186	gi|16131186|ref|NP_417766.1| 30S ribosomal subunit protein S14	rpsN	11.7	11581	4	20.2266	0	0	0	0	3	17.7294	2	10.2664	0	0	2	15.1869	2	10.2779	0	0	0	0
16131187	gi|16131187|ref|NP_417767.1| 50S ribosomal subunit protein L5	rplE	9.9	20302	26	112.789	14	60.2444	1	10.1601	28	122.776	13	80.2257	7	40.1909	16	60.2527	9	60.2492	1	10.1698	3	20.2136
16131188	gi|16131188|ref|NP_417768.1| 50S ribosomal subunit protein L24	rplX	10.7	11317	44	62.7894	5	40.2329	1	10.2267	38	70.2793	7	40.2672	0	0	6	47.2416	7	40.2489	3	20.222	4	20.2738
16131189	gi|16131189|ref|NP_417769.1| 50S ribosomal subunit protein L14	rplN	10.9	13542	4	12.7568	2	10.2393	0	0	2	15.2732	0	0	0	0	2	10.2558	3	10.212	0	0	3	30.2111
16131191	gi|16131191|ref|NP_417771.1| 50S ribosomal subunit protein L29	rpmC	10.5	7274	8	30.2438	7	30.2343	2	20.2667	6	27.7443	8	30.2279	2	10.2658	3	22.7109	9	30.243	7	30.2433	6	40.2083
16131192	gi|16131192|ref|NP_417772.1| 50S ribosomal subunit protein L16	rplP	11.7	15282	10	37.7486	1	10.2566	0	0	10	30.2398	2	10.2574	0	0	8	42.7311	3	10.2757	0	0	2	20.2471
16131193	gi|16131193|ref|NP_417773.1| 30S ribosomal subunit protein S3	rpsC	10.7	25984	14	72.7279	5	40.2579	0	0	12	69.7516	7	40.2437	0	0	10	52.737	15	70.2596	1	10.209	7	50.2395
16131194	gi|16131194|ref|NP_417774.1| 50S ribosomal subunit protein L22	rplV	10.7	12227	16	77.8222	4	30.3161	0	0	16	89.8055	12	74.3886	1	10.2558	12	72.7926	14	60.3414	1	10.2256	8	50.3405
16131195	gi|16131195|ref|NP_417775.1| 30S ribosomal subunit protein S19	rpsS	11	10431	5	30.195	4	20.1932	0	0	7	40.2024	2	10.1783	0	0	2	20.1962	4	20.2444	0	0	1	10.1728
16131196	gi|16131196|ref|NP_417776.1| 50S ribosomal subunit protein L2	rplB	11.4	29861	11	62.7208	6	40.243	1	10.1577	15	69.2569	4	28.2092	2	10.161	7	45.233	13	80.2571	2	20.1768	7	30.1916
16131197	gi|16131197|ref|NP_417777.1| 50S ribosomal subunit protein L23	rplW	10.4	11200	2	10.1828	3	10.1369	0	0	8	17.2097	2	10.1426	0	0	19	40.2141	2	10.1501	0	0	0	0
16131198	gi|16131198|ref|NP_417778.1| 50S ribosomal subunit protein L4	rplD	10.2	22087	16	52.7683	5	30.3187	0	0	18	70.3262	8	30.317	1	10.1281	10	62.7452	5	20.2964	1	10.1447	3	20.1831
16131199	gi|16131199|ref|NP_417779.1| 50S ribosomal subunit protein L3	rplC	10.4	22244	4	24.7373	3	20.1788	0	0	6	27.7345	4	30.1933	0	0	10	70.2349	1	10.1882	0	0	4	20.2252
16131200	gi|16131200|ref|NP_417780.1| 30S ribosomal subunit protein S10	rpsJ	10.1	11737	6	35.2071	4	20.1801	0	0	5	32.7211	5	30.216	0	0	8	45.228	3	20.1716	0	0	2	10.163
16131201	gi|16131201|ref|NP_417781.1| putative general secretion pathway protein	gspB; pinO	4.6	15877	0	0	2	10.1808	0	0	0	0	0	0	0	0	0	0	1	10.1624	0	0	1	10.1676
16131215	gi|16131215|ref|NP_417795.1| bacterioferrin	bfr	4.5	18496	1	10.1677	0	0	0	0	2	10.1927	3	10.1916	0	0	9	40.234	0	0	7	30.2998	0	0
16131217	gi|16131217|ref|NP_417797.1| probable bifunctional chitinase/lysozyme	chiA	5.3	97058	0	0	0	0	0	0	0	0	0	0	0	0	0	14.1325	0	0	0	0	0	0
16131218	gi|16131218|ref|NP_417798.1| protein chain elongation factor EF-Tu	tufA	5.2	43284	56	137.752	27	90.236	9	40.2303	50	142.749	35	120.249	5	20.2471	31	107.772	51	170.261	9	70.2219	30	90.2442
16131219	gi|16131219|ref|NP_417799.1| GTP-binding protein chain elongation factor EF-G	fusA	5.1	77582	22	109.78	21	90.2451	0	0	19	115.258	28	120.265	1	10.2348	5	32.7485	11	78.2374	1	10.2099	5	38.2286
16131220	gi|16131220|ref|NP_417800.1| 30S ribosomal subunit protein S7	rpsG	10.8	20020	14	55.2505	4	30.2902	1	10.2216	16	70.2581	12	80.2574	2	10.2185	14	77.7551	9	60.2574	1	10.2361	9	50.2402
16131221	gi|16131221|ref|NP_417801.1| 30S ribosomal subunit protein S12	rpsL	11.3	13738	4	10.1982	0	0	0	0	3	10.2097	0	0	0	0	2	15.1639	0	0	0	0	0	0
16131226	gi|16131226|ref|NP_417806.1| FKBP-type peptidyl-prolyl cis-trans isomerase	fkpA	9	28883	4	25.2518	0	0	0	0	2	15.2402	0	0	0	0	2	10.1729	1	10.1517	0	0	0	0
16131228	gi|16131228|ref|NP_417808.1| FKBP-type peptidyl-prolyl cis-trans isomerase	slyD	4.7	20854	1	10.2865	0	0	0	0	0	0	0	0	0	0	0	0	1	10.1759	1	10.1115	1	10.1441
16131232	gi|16131232|ref|NP_417812.1| putative esterase	yheT	7.4	38496	0	0	1	10.1608	0	0	0	0	1	10.1404	0	0	0	0	1	10.1559	0	0	1	10.1641
16131236	gi|16131236|ref|NP_417816.1| cyclic AMP receptor protein	crp	8.4	23641	1	10.1521	1	10.1587	0	0	1	10.1571	0	0	0	0	0	0	0	0	0	0	2	10.2723
16131237	gi|16131237|ref|NP_417817.1| hypothetical protein b3358		9.2	79499	0	0	0	0	1	10.1229	0	0	0	0	1	10.1331	0	0	0	0	0	0	0	0
16131242	gi|16131242|ref|NP_417822.1| peptidyl-prolyl cis-trans isomerase A	ppiA	9.4	20432	0	0	0	0	0	0	0	0	2	10.1786	1	10.2068	0	0	0	0	0	0	0	0
16131244	gi|16131244|ref|NP_417824.1| nitrite reductase (NAD(P)H) subunit	nirB	5.7	93122	3	30.2147	0	0	0	0	1	10.2184	0	0	0	0	0	0	0	0	0	0	0	0
16131262	gi|16131262|ref|NP_417843.1| tryptophan tRNA synthetase	trpS	6.3	37439	1	10.2012	0	0	0	0	1	10.2546	0	0	0	0	0	0	0	0	2	10.2575	1	10.2422
16131263	gi|16131263|ref|NP_417844.1| phosphoglycolate phosphatase	gph	4.4	27390	1	10.2471	0	0	0	0	1	10.2346	0	0	0	0	0	0	0	0	0	0	0	0
16131266	gi|16131266|ref|NP_417847.1| DamX	damX	5.6	46163	2	17.1968	7	40.2859	5	20.2754	2	15.2619	11	70.2958	7	40.2638	4	25.2386	11	70.2965	1	10.2001	16	100.252
16131267	gi|16131267|ref|NP_417848.1| 3-dehydroquinate synthase	aroB	5.7	38882	2	10.2069	0	0	0	0	0	0	0	0	0	0	0	0	0	0	0	0	0	0
16131273	gi|16131273|ref|NP_417855.1| penicillin-binding protein 1A		6.4	94521	1	10.1599	26	150.259	4	40.2185	2	10.1964	21	130.266	4	40.2681	0	0	4	30.2324	0	0	13	88.2442
16131275	gi|16131275|ref|NP_417857.1| putative dehydrogenase	yrfF	5.7	79490	0	0	3	30.2211	0	0	0	0	0	0	0	0	0	0	0	0	0	0	3	20.1627
16131278	gi|16131278|ref|NP_417860.1| hypothetical protein b3401		4.2	32780	1	10.1583	0	0	0	0	0	0	0	0	0	0	0	0	0	0	0	0	0	0
16131280	gi|16131280|ref|NP_417862.1| phosphoenolpyruvate carboxykinase	pckA	5.4	59644	2	20.2194	1	10.2558	0	0	0	0	0	0	0	0	0	0	1	10.2582	0	0	0	0
16131281	gi|16131281|ref|NP_417863.1| protein histidine kinase	envZ	6.4	50335	0	0	1	10.2233	0	0	0	0	0	0	0	0	0	0	2	10.2214	0	0	2	20.2285
16131285	gi|16131285|ref|NP_417868.1| ferrous iron transport protein B	feoB	5.8	84474	0	0	3	30.2631	2	10.1839	0	0	1	18.271	4	30.2085	0	0	5	50.2497	0	0	7	50.2593
16131290	gi|16131290|ref|NP_417873.1| Fe/S biogenesis protein	nfuA	4.4	20999	0	0	2	10.1913	0	0	0	0	2	10.1712	0	0	0	0	0	0	0	0	0	0
16131291	gi|16131291|ref|NP_417874.1| gluconate permease		8	45924	0	0	0	0	0	0	0	0	0	0	1	10.1523	0	0	0	0	0	0	0	0
16131292	gi|16131292|ref|NP_417875.1| 4-alpha-glucanotransferase	malQ	6.1	78504	0	0	0	0	0	0	1	10.1647	0	0	0	0	1	10.2075	0	0	0	0	0	0
16131293	gi|16131293|ref|NP_417876.1| maltodextrin phosphorylase		7.2	90465	2	17.7147	0	0	0	0	2	10.2103	0	0	0	0	3	25.2421	3	28.1722	1	10.2104	0	0
16131294	gi|16131294|ref|NP_417877.1| HTH-type transcriptional regulato	malT	6	103119	0	0	0	0	0	0	0	0	3	20.225	0	0	0	0	0	0	0	0	0	0
16131298	gi|16131298|ref|NP_417882.1| GlpG	glpG	9.5	31279	0	0	2	20.1797	1	10.1614	0	0	1	10.1613	2	20.1972	1	10.165	2	10.1837	2	10.1495	3	20.1664
16131300	gi|16131300|ref|NP_417884.1| sn-glycerol-3-phosphate dehydrogenase	glpD	7.1	56751	5	34.2644	50	220.314	38	170.319	7	40.2707	45	178.319	55	236.342	30	82.7806	63	230.342	64	230.349	110	338.348
16131303	gi|16131303|ref|NP_417887.1| glycogen synthase	glgA	6.2	52823	3	20.2318	0	0	0	0	2	15.191	0	0	0	0	2	20.2412	0	0	0	0	0	0
16131306	gi|16131306|ref|NP_417890.1| 1,4-alpha-glucan branching enzyme	glgB	5.9	84337	2	20.2632	0	0	0	0	0	0	0	0	0	0	1	10.1925	0	0	0	0	0	0
16131307	gi|16131307|ref|NP_417891.1| aspartate-semialdehyde dehydrogenase	asd	5.3	40019	2	10.2344	0	0	0	0	0	0	0	0	0	0	1	10.2138	0	0	0	0	0	0
16131308	gi|16131308|ref|NP_417892.1| hypothetical protein b3434	yhgN	10.1	21491	0	0	0	0	0	0	0	0	0	0	0	0	0	0	0	0	0	0	1	10.1447
16131319	gi|16131319|ref|NP_417904.1| gamma-glutamyltranspeptidase	ggt	5.3	61769	0	0	0	0	0	0	0	0	0	0	0	0	0	0	0	0	0	0	1	10.1745
16131320	gi|16131320|ref|NP_417905.1| hypothetical protein b3448	yhhA	11.4	16625	0	0	4	20.3082	0	0	1	10.2194	4	30.2898	0	0	0	0	0	0	0	0	0	0
16131321	gi|16131321|ref|NP_417906.1| glycerophosphodiester phosphodiesterase	ugpQ	6.1	27410	0	0	0	0	1	10.1315	0	0	0	0	2	10.1394	0	0	0	0	0	0	0	0
16131322	gi|16131322|ref|NP_417907.1| ATP-binding component of sn-glycerol 3-phosphate transport system		8.7	40969	0	0	0	0	0	0	0	0	0	0	0	0	0	0	0	0	0	0	2	20.2074
16131323	gi|16131323|ref|NP_417908.1| sn-glycerol-3-phosphate transport system permease protein	ugpE	5.9	31501	0	0	0	0	0	0	0	0	1	10.1223	0	0	0	0	0	0	0	0	0	0
16131328	gi|16131328|ref|NP_417913.1| high-affinity branched-chain amino acid transport system permease protein	livM	10	46270	0	0	0	0	0	0	1	10.1465	0	0	0	0	0	0	0	0	0	0	0	0
16131331	gi|16131331|ref|NP_417916.1| hypothetical protein b3459	yhhK	7	14506	0	0	0	0	0	0	0	0	0	0	0	0	0	0	0	0	0	0	1	10.1229
16131334	gi|16131334|ref|NP_417919.1| cell division membrane protein	ftsX	9.3	38544	2	10.2159	6	50.2337	1	10.2493	2	10.2299	7	40.243	4	30.2549	3	15.3341	0	0	1	10.277	12	60.2679
16131335	gi|16131335|ref|NP_417920.1| cell division ATP-binding protein	ftsE	9.7	24440	0	0	2	20.2552	1	10.3087	1	10.2668	0	0	1	10.2607	2	10.291	1	10.2986	0	0	4	30.2974
16131336	gi|16131336|ref|NP_417921.1| cell division membrane protein	ftsY	4.3	54514	2	20.2894	3	10.2541	0	0	2	20.3161	4	10.2529	0	0	4	30.3223	3	10.2559	0	0	2	10.2294
16131339	gi|16131339|ref|NP_417924.1| putative receptor	yhhM	10.5	13497	0	0	0	0	0	0	0	0	0	0	0	0	0	0	0	0	0	0	2	10.2212
16131341	gi|16131341|ref|NP_417926.1| lead, cadmium, zinc and mercury-transporting ATPase	zntA	5.6	76840	1	10.2294	6	50.1968	5	30.2561	2	20.165	4	30.2274	11	60.2596	3	20.2521	8	50.2497	5	20.2492	18	100.251
16131358	gi|16131358|ref|NP_417943.1| putative ATP-binding component of a transport system		5.8	99063	0	0	0	0	0	0	0	0	0	0	1	10.2786	0	0	0	0	0	0	0	0
16131359	gi|16131359|ref|NP_417944.1| putative membrane protein	yhiI	7.7	38829	0	0	8	40.2294	3	30.2278	0	0	4	30.2061	1	10.2319	0	0	1	10.1805	0	0	1	10.162
16131365	gi|16131365|ref|NP_417950.1| low-affinity phosphate transport	pitA	9.9	53390	2	10.1728	6	30.287	5	30.2731	0	0	5	30.286	4	30.3077	3	10.2314	4	20.2765	3	10.2499	6	30.294
16131366	gi|16131366|ref|NP_417951.1| universal stress protein B	uspB	9	13028	0	0	0	0	0	0	0	0	0	0	0	0	0	0	1	10.1577	0	0	0	0
16131367	gi|16131367|ref|NP_417952.1| universal stress protein A	uspA	5	16067	1	10.1652	1	10.2284	0	0	2	10.2193	2	10.2316	0	0	1	10.2186	1	10.209	1	10.2107	2	10.2272
16131370	gi|16131370|ref|NP_417955.1| oligopeptidase A	prlC	5	77168	2	10.24	1	10.231	0	0	2	10.2103	0	0	0	0	1	10.2165	0	0	0	0	0	0
16131373	gi|16131373|ref|NP_417958.1| arsenical resistance operon repressor	arsR	8	13253	0	0	0	0	0	0	0	0	0	0	0	0	0	0	1	10.1343	0	0	0	0
16131376	gi|16131376|ref|NP_417961.1| hypothetical protein b3504		4.9	29451	0	0	0	0	0	0	0	0	1	10.1439	0	0	0	0	0	0	0	0	0	0
16131381	gi|16131381|ref|NP_417966.1| hypothetical protein b3509		7	12523	4	20.2315	0	0	0	0	1	10.225	0	0	0	0	0	0	0	0	0	0	0	0
16131385	gi|16131385|ref|NP_417970.1| multidrug resistance protein	mdtE	5.6	41191	3	15.2614	0	0	0	0	6	35.2601	3	20.2302	6	10.3239	1	10.2172	0	0	1	10.2293	3	20.1921
16131386	gi|16131386|ref|NP_417971.1| multidrug resistance protein	mdtF	5.2	111517	2	10.372	0	0	0	0	1	10.3219	0	0	0	0	0	0	0	0	0	0	0	0
16131390	gi|16131390|ref|NP_417975.1| putative cytochrome C peroxidase	yhjA	6	51571	1	10.1752	1	10.1606	0	0	0	0	0	0	0	0	0	0	0	0	0	0	0	0
16131391	gi|16131391|ref|NP_417976.1| cytoplasmic trehalase	treF	4.8	63697	0	0	0	0	0	0	0	16.155	0	0	0	0	0	0	0	0	0	0	0	0
16131394	gi|16131394|ref|NP_417979.1| hypothetical protein b3522	yhjD	10.1	37912	0	0	1	10.1538	0	0	1	10.1425	1	10.1474	0	0	2	10.2066	3	20.2764	0	0	1	10.1799
16131396	gi|16131396|ref|NP_417981.1| hypothetical protein b3524		9.4	75131	0	0	0	0	0	0	0	0	0	0	0	0	0	0	0	0	0	0	5	40.2583
16131400	gi|16131400|ref|NP_417985.1| aerobic C4-dicarboxylate transport protein	dctA	9	45437	0	0	5	20.2411	1	18.2095	0	0	2	10.2278	1	10.225	0	0	0	0	0	0	0	0
16131401	gi|16131401|ref|NP_417986.1| hypothetical protein b3529		5.8	73081	0	0	0	0	1	10.2091	0	0	0	0	1	10.1867	0	0	0	0	0	0	5	30.2617
16131404	gi|16131404|ref|NP_417989.1| cyclic di-GMP-binding protein	bcsB	5.6	86024	0	0	0	0	1	10.1552	0	0	0	0	0	0	0	0	0	0	0	0	0	0
16131410	gi|16131410|ref|NP_417995.1| protein BcsG homolog	bcsG	6.1	62033	0	0	3	20.1618	1	10.152	0	0	4	20.2957	3	20.3153	0	0	4	30.1743	0	0	5	30.3036
16131412	gi|16131412|ref|NP_417997.1| dipeptide transport ATP-binding protein	dppF	9.1	37561	0	0	0	0	0	0	0	0	0	0	0	0	0	0	0	0	0	0	2	20.2342
16131414	gi|16131414|ref|NP_417999.1| dipeptide transport system permease protein 2	dppC	6.3	32309	0	0	0	0	0	0	0	0	0	0	0	0	0	0	1	10.1465	0	0	1	10.1488
16131417	gi|16131417|ref|NP_418002.1| hypothetical protein b3546		8.6	64939	0	0	2	10.224	0	0	0	0	2	10.2363	0	0	1	10.206	2	10.2461	0	0	0	0
16131423	gi|16131423|ref|NP_418008.1| putative outer membrane protein	yiaD	10.1	22170	3	20.2165	19	50.2871	1	10.2204	4	32.7296	24	70.2594	3	20.2177	6	35.2462	39	90.2862	16	60.282	26	70.2731
16131425	gi|16131425|ref|NP_418010.1| hypothetical protein b3554		9.5	30159	2	10.1615	13	40.1884	7	30.2527	2	10.1928	6	30.2192	8	40.2198	4	30.2747	6	20.2169	4	30.3197	13	40.2198
16131430	gi|16131430|ref|NP_418016.1| glycine tRNA synthetase beta subunit	glyS	5.2	76813	2	20.2366	3	20.1959	0	0	1	10.1787	2	20.2094	0	0	0	0	0	0	0	0	0	0
16131431	gi|16131431|ref|NP_418017.1| glycine tRNA synthetase alpha subunit	glyQ	4.8	34775	2	15.1989	0	0	0	0	2	20.242	0	0	0	0	0	0	0	0	0	0	0	0
16131434	gi|16131434|ref|NP_418020.1| hypothetical protein b3563		8.8	13029	0	0	0	0	0	0	1	10.1276	0	0	0	0	0	0	0	0	0	0	0	0
16131436	gi|16131436|ref|NP_418022.1| D-xylose isomerase	xylA	5.7212	49743	0	0	0	0	0	0	1	10.2112	0	0	0	0	0	0	0	0	0	0	0	0
16131440	gi|16131440|ref|NP_418026.1| xylose operon regulatory protein	xylR	6.1	44870	0	0	1	10.1385	0	0	0	0	0	0	0	0	0	0	0	0	0	0	0	0
16131447	gi|16131447|ref|NP_418033.1| putative lipase	yiaL	5.2	17550	0	0	0	0	1	10.1104	0	0	0	0	0	0	0	0	0	0	0	0	0	0
16131456	gi|16131456|ref|NP_418042.1| putative transcriptional regulator LYSR-type	yiaU	5.5	37275	0	0	0	0	1	10.1436	0	0	0	0	0	0	0	0	0	0	0	0	0	0
16131461	gi|16131461|ref|NP_418047.1| selenocysteinyl-tRNA-specific translation factor	selB	6.1	68868	1	10.2324	0	0	0	0	0	0	0	0	0	0	0	0	0	0	1	10.2221	0	0
16131470	gi|16131470|ref|NP_418056.1| PTS system, mannitol-specific enzyme IIABC component	mtlA	6	67973	3	20.226	16	120.324	4	20.261	3	25.2416	21	130.311	21	130.29	12	75.2986	15	90.2922	13	60.3289	31	160.332
16131471	gi|16131471|ref|NP_418057.1| mannitol-1-phosphate dehydrogenase	mtlD	5.3	41140	2	20.2596	0	0	0	0	1	10.1856	0	0	0	0	3	20.2048	0	0	0	0	0	0
16131474	gi|16131474|ref|NP_418060.1| L-lactate permease	lldP	9	59169	0	0	0	0	0	0	0	0	0	0	3	20.2487	0	0	0	0	0	0	4	20.1764
16131476	gi|16131476|ref|NP_418062.1| L-lactate dehydrogenase	lldD	6.4	42729	2	20.2527	7	30.2036	13	60.2705	4	20.212	13	50.2335	12	60.2635	5	32.7505	15	70.2179	17	80.3189	30	130.314
16131480	gi|16131480|ref|NP_418066.1| protein-export protein	secB	4.1	17278	4	15.2839	13	20.2803	4	10.2623	4	15.2568	6	20.2468	2	10.2902	3	10.28	6	20.2467	1	10.1512	4	20.2366
16131482	gi|16131482|ref|NP_418068.1| hypothetical protein b3611	yibN	9.9	15597	2	17.7018	8	40.2227	12	40.2432	2	25.2011	8	40.231	9	40.2641	4	30.223	8	40.2355	6	50.2432	9	50.2421
16131483	gi|16131483|ref|NP_418069.1| 2,3-bisphosphoglycerate-independent phosphoglycerate mutase	gpmI	5	56195	4	25.3476	3	20.3695	0	0	2	20.2017	1	10.334	0	0	0	0	0	0	0	0	0	0
16131486	gi|16131486|ref|NP_418072.1| putative regulator	yibD	9.5	40525	0	0	0	0	0	0	0	0	0	0	0	0	0	0	0	0	0	0	3	10.1767
16131487	gi|16131487|ref|NP_418073.1| L-threonine 3-dehydrogenase	tdh	5.9	37240	1	10.1818	0	0	0	0	0	0	0	0	0	0	0	0	0	0	0	0	0	0
16131489	gi|16131489|ref|NP_418075.1| HtrL	htrL	10	34015	0	0	1	10.1486	0	0	0	0	1	10.1507	0	0	0	0	1	10.1608	0	0	1	10.1697
16131490	gi|16131490|ref|NP_418076.1| ADP-L-glycero-D-mannoheptose-6-epimerase	hldD	4.7	34894	1	10.2074	4	20.1749	0	0	2	10.24	2	20.1717	0	0	0	0	0	0	0	0	0	0
16131491	gi|16131491|ref|NP_418077.1| ADP-heptose--lps heptosyltransferase II	rfaF	7.3	39043	0	0	1	10.2128	1	10.19	0	0	2	10.2521	0	0	0	0	3	30.2397	0	0	3	20.281
16131492	gi|16131492|ref|NP_418078.1| heptosyl transferase I	rfaC	9.4	35545	0	0	0	0	0	0	0	0	0	0	0	0	0	0	0	0	0	0	4	30.2395
16131493	gi|16131493|ref|NP_418079.1| O-antigen ligase	rfaL	9.8	46878	0	0	2	10.239	1	10.2091	0	0	5	20.2331	2	20.2446	0	0	2	20.2337	0	0	4	30.2731
16131494	gi|16131494|ref|NP_418080.1| lipopolysaccharide 1,2-N-acetylglucosaminetransferase	waaU	8.8	41730	0	0	0	0	3	20.2176	0	0	0	0	1	10.1893	0	0	0	0	0	0	0	0
16131495	gi|16131495|ref|NP_418081.1| lipopolysaccharide core biosynthesis protein	rfaZ	9.4	32921	0	0	0	0	1	10.2492	0	0	0	0	0	0	0	0	0	0	0	0	0	0
16131496	gi|16131496|ref|NP_418082.1| lipopolysaccharide core heptose(II) kinase	rfaY	10	27462	0	0	0	0	0	0	0	0	0	0	0	0	0	0	0	0	0	0	2	10.2413
16131500	gi|16131500|ref|NP_418086.1| lipopolysaccharide core biosynthesis protein	rfaS	9.1	36731	0	0	1	10.1304	0	0	0	0	0	0	0	0	0	0	0	0	0	0	0	0
16131501	gi|16131501|ref|NP_418087.1| lipopolysaccharide core heptose(I) kinase	rfaP	10.4	30873	0	0	3	20.2361	0	0	0	0	1	10.2135	0	0	0	0	2	10.1444	0	0	4	30.2839
16131502	gi|16131502|ref|NP_418088.1| lipopolysaccharide core biosynthesis protein	rfaG	7.4	42285	0	0	0	0	0	0	0	0	1	10.1565	0	0	0	0	0	0	0	0	2	10.1974
16131503	gi|16131503|ref|NP_418089.1| lipopolysaccharide core heptosyltransferase	rfaQ	6.9	38731	0	0	1	10.1492	2	10.2275	0	0	0	0	3	20.2514	0	0	0	0	1	10.1966	0	0
16131504	gi|16131504|ref|NP_418090.1| 3-deoxy-D-manno-octulosonic-acid transferase	waaA	10.1	47292	0	0	0	0	2	20.2342	0	0	0	0	0	0	0	0	0	0	0	0	1	10.1574
16131507	gi|16131507|ref|NP_418093.1| 50S ribosomal subunit protein L33	rpmG	10.7	6373	5	20.1858	0	0	0	0	6	25.1985	2	10.206	0	0	3	20.1843	0	0	0	0	0	0
16131508	gi|16131508|ref|NP_418094.1| 50S ribosomal subunit protein L28	rpmB	11.9	9007	2	15.1945	6	40.1605	1	10.1665	3	17.6822	3	20.1727	1	10.1711	3	17.6819	0	0	1	10.1647	1	10.1602
16131513	gi|16131513|ref|NP_418099.1| orotate phosphoribosyltransferase	pyrE	5.2	23568	0	0	0	0	0	0	0	0	0	0	0	0	0	0	1	10.1447	0	0	0	0
16131520	gi|16131520|ref|NP_418106.1| RNA polymerase omega subunit	rpoZ	4.7	10238	1	10.1863	0	0	0	0	2	20.2141	0	0	0	0	0	0	0	0	0	0	0	0
16131521	gi|16131521|ref|NP_418107.1| bifunctional (p)ppGpp synthase/hydrolase	spoT	8.9	79343	0	0	0	0	0	0	0	0	0	0	0	0	0	0	0	0	1	10.1464	0	0
16131523	gi|16131523|ref|NP_418109.1| DNA helicase	recG	6.8	76431	0	0	0	0	0	0	0	0	1	10.1522	0	0	0	0	0	0	0	0	0	0
16131526	gi|16131526|ref|NP_418112.1| hypothetical protein b3655	yicH	5.6	62273	0	0	0	0	0	0	0	0	0	0	0	0	0	0	4	30.284	2	10.3071	6	42.2746
16131530	gi|16131530|ref|NP_418116.1| putative permease transporter	yicL	10.6	33113	0	0	0	0	0	0	0	0	0	0	0	0	0	0	2	10.1504	0	0	1	10.1469
16131531	gi|16131531|ref|NP_418117.1| lipoprotein-28	nlpA	5.7	29424	0	0	0	0	0	0	0	0	0	0	0	0	0	0	1	10.2067	0	0	0	0
16131535	gi|16131535|ref|NP_418121.1| adenine deaminase	ade	5.1	63740	0	0	0	0	0	0	0	0	0	0	1	10.1497	0	0	0	0	0	0	0	0
16131536	gi|16131536|ref|NP_418122.1| hexose phosphate transport protein	uhpT	8.9	50607	0	0	0	0	0	0	0	0	0	0	0	0	1	10.1623	5	30.1551	1	10.1783	6	30.185
16131539	gi|16131539|ref|NP_418125.1| transcriptional regulatory protein	uhpA	5.7	20890	0	0	1	10.1407	0	0	0	0	0	0	0	0	0	0	0	0	0	0	0	0
16131548	gi|16131548|ref|NP_418134.1| putative sulfatase	yidJ	5.1	57296	0	0	1	10.152	0	0	0	0	0	0	0	0	0	0	0	0	0	0	0	0
16131551	gi|16131551|ref|NP_418137.1| putative 6-phospho-beta-glucosidase		9.3	23724	0	0	0	0	0	0	0	0	0	0	0	0	0	0	0	0	2	10.1441	0	0
16131555	gi|16131555|ref|NP_418142.1| small heat shock protein	ibpA	5.5	15775	1	10.168	2	10.2039	2	20.2956	2	10.2109	1	10.1926	0	0	1	10.1978	0	0	0	0	1	10.1483
16131556	gi|16131556|ref|NP_418143.1| hypothetical protein b3688		6.1	14786	0	0	2	20.2015	0	0	0	0	0	0	0	0	0	0	0	0	0	0	0	0
16131561	gi|16131561|ref|NP_418148.1| 2-oxo-3-deoxygalactonate kinase	dgoK	5.6	31374	0	0	0	0	0	0	0	0	1	10.13	0	0	0	0	0	0	0	0	0	0
16131567	gi|16131567|ref|NP_418154.1| DNA gyrase subunit B		5.7	89976	2	15.1791	0	0	0	0	2	20.2217	0	0	1	10.149	2	12.7226	0	0	0	0	0	0
16131573	gi|16131573|ref|NP_418161.1| membrane protein insertase	yidC	8.2	61527	6	30.3214	22	120.448	41	160.383	7	40.3309	30	140.449	32	100.353	7	32.789	20	110.423	29	150.359	37	160.428
16131582	gi|16131582|ref|NP_418170.1| putative membrane/transport protein	purP	8.4	46866	0	0	1	10.2137	0	0	0	0	2	10.2203	0	0	0	0	0	0	0	0	0	0
16131587	gi|16131587|ref|NP_418175.1| putative xylanase		5.7	44087	0	0	0	0	0	0	0	0	0	0	0	0	1	10.1069	0	0	0	0	0	0
16131589	gi|16131589|ref|NP_418177.1| phospho-beta-glucosidase B	bglB	5.4	53162	0	0	1	10.156	0	0	0	0	0	0	0	0	0	0	0	0	0	0	0	0
16131591	gi|16131591|ref|NP_418179.1| cryptic beta-glucoside bgl operon antiterminator	bglG	6.4	32098	0	0	1	10.1372	0	0	0	0	0	0	0	0	0	0	0	0	0	0	0	0
16131592	gi|16131592|ref|NP_418180.1| phosphate-specific transport system accessory protein	phoU	5	27418	1	10.2137	6	26.3035	0	0	0	0	4	30.2821	0	0	2	10.2711	2	10.2324	0	0	3	20.3188
16131593	gi|16131593|ref|NP_418181.1| phosphate import ATP-binding protein	pstB	6.1	29028	0	0	9	10.2975	2	10.2841	2	10.3087	5	20.2962	2	10.3244	2	20.2832	2	10.2929	4	20.3205	6	30.3172
16131597	gi|16131597|ref|NP_418185.1| L-glutamine:D-fructose-6-phosphate aminotransferase	glmS	5.5	66895	2	28.2308	2	20.1803	0	0	1	10.1907	1	10.2287	0	0	1	10.2052	0	0	0	0	1	10.1524
16131598	gi|16131598|ref|NP_418186.1| N-acetyl glucosamine-1-phosphate uridyltransferase	glmU	6.1	49191	1	10.2161	0	0	0	0	2	15.2107	0	0	0	0	0	0	0	0	0	0	0	0
16131599	gi|16131599|ref|NP_418187.1| membrane-bound ATP synthase, F1 sector, epsilon-subunit	atpC	5.4	15069	4	22.7701	10	40.3698	2	10.3286	4	25.2912	9	50.3512	4	20.302	4	30.2536	3	20.3758	2	20.3117	4	20.3599
16131600	gi|16131600|ref|NP_418188.1| membrane-bound ATP synthase, F1 sector, beta-subunit	atpD	4.8	50326	34	137.781	69	190.286	18	100.274	34	145.287	62	200.267	28	160.294	44	150.283	43	200.328	28	140.275	66	200.314
16131601	gi|16131601|ref|NP_418189.1| membrane-bound ATP synthase, F1 sector, gamma-subunit	atpG	9.1	31578	6	42.2634	9	50.2959	3	20.2557	6	32.7619	11	50.2906	4	30.2933	6	42.7324	6	30.2764	5	20.2802	11	70.2445
16131602	gi|16131602|ref|NP_418190.1| membrane-bound ATP synthase, F1 sector, alpha-subunit	atpA	5.7	55223	20	102.82	29	160.323	13	70.3259	24	117.813	28	126.316	19	100.342	21	87.8079	26	130.314	19	90.3367	31	160.323
16131603	gi|16131603|ref|NP_418191.1| membrane-bound ATP synthase, F1 sector, delta-subunit	atpH	4.8	19333	7	27.7846	11	40.3009	11	20.2441	9	27.7782	11	40.2953	8	20.2348	8	25.2827	5	20.2757	6	10.2194	8	30.2701
16131604	gi|16131604|ref|NP_418192.1| membrane-bound ATP synthase, F0 sector, subunit b	atpF	5.9	17265	12	55.2383	33	90.2657	43	110.252	11	50.2334	28	100.283	43	110.252	10	40.2273	26	100.274	26	80.2453	41	80.2686
16131606	gi|16131606|ref|NP_418194.1| membrane-bound ATP synthase, F0 sector, subunit a	atpB	6.4	30304	2	10.1705	2	10.2442	11	40.3077	1	10.188	3	10.2244	15	30.347	3	15.197	3	20.2626	6	20.2355	13	38.2232
16131610	gi|16131610|ref|NP_418198.1| MioC	mioC	4.1	15809	0	0	1	10.1487	0	0	0	0	0	0	0	0	0	0	0	0	0	0	0	0
16131612	gi|16131612|ref|NP_418200.1| asparagine synthetase A	asnA	5.4	36651	0	0	0	0	0	0	0	0	0	0	0	0	0	0	3	20.1707	0	0	0	0
16131615	gi|16131615|ref|NP_418203.1| low affinity potassium transport system		9.5	57064	0	0	0	0	0	0	0	0	0	0	0	0	0	0	0	0	0	0	3	20.2197
16131616	gi|16131616|ref|NP_418204.1| RbsD	rbsD	6.4	16696	2	10.203	0	0	0	0	0	0	0	0	0	0	0	0	0	0	0	0	0	0
16131617	gi|16131617|ref|NP_418205.1| ATP-binding component of D-ribose high-affinity transport	rbsA	5.8	55042	5	35.2376	23	140.256	0	0	2	17.7103	16	108.243	1	10.2305	4	30.2591	10	70.2773	0	0	10	60.2374
16131618	gi|16131618|ref|NP_418206.1| ribose transport system permease	rbsC	10.1	33453	2	10.2079	11	10.2482	5	24.267	2	10.1948	7	20.2485	7	20.2586	4	10.247	5	10.2476	5	10.2318	7	10.244
16131619	gi|16131619|ref|NP_418207.1| D-ribose periplasmic binding protein	rbsB	7.7	30951	12	62.8392	1	10.3665	0	0	12	55.3312	2	20.3333	0	0	0	0	0	0	0	0	0	0
16131620	gi|16131620|ref|NP_418208.1| ribokinase	rbsK	4.8	32291	3	20.2943	2	20.2693	0	0	5	30.3323	3	30.3102	0	0	0	0	0	0	0	0	0	0
16131621	gi|16131621|ref|NP_418209.1| ribose operon repressor	rbsR	5.2	36613	0	0	0	0	0	0	0	0	0	0	0	0	0	10.1371	0	0	0	0	0	0
16131624	gi|16131624|ref|NP_418213.1| hypothetical protein b3764	yifE	6.1	13134	3	15.2119	2	10.2384	0	0	2	15.2128	2	10.2355	0	0	1	10.1814	0	0	0	0	1	10.1979
16131628	gi|16131628|ref|NP_418218.1| branched-chain amino-acid aminotransferase		5.6	34180	0	0	0	0	0	0	0	0	0	0	0	0	0	0	0	0	1	10.1627	0	0
16131630	gi|16131630|ref|NP_418220.1| threonine deaminase	ilvA	5.5	56196	0	0	0	0	1	10.1753	1	10.1652	5	10.1516	0	0	0	0	4	10.1432	2	10.1686	3	10.1535
16131631	gi|16131631|ref|NP_418221.1| HTH-type transcriptional regulator	ilvY	6.4	33205	0	0	0	0	0	0	0	0	0	0	0	0	0	0	1	10.1368	0	0	0	0
16131632	gi|16131632|ref|NP_418222.1| ketol-acid reductoisomerase	ilvC	5.0704	54070	0	0	0	0	0	0	1	10.1574	0	0	0	0	0	0	0	0	0	0	0	0
16131636	gi|16131636|ref|NP_418227.1| putative ATP-dependent RNA helicase	rhlB	7.5	47127	1	10.1948	2	20.2532	0	0	2	10.2005	0	0	0	0	1	10.1927	2	20.2393	0	0	8	60.2681
16131637	gi|16131637|ref|NP_418228.1| thioredoxin 1		5.1	14036	1	10.2248	1	10.1871	0	0	2	10.2449	4	20.2014	0	0	1	10.2048	0	0	2	20.225	0	0
16131639	gi|16131639|ref|NP_418230.1| transcription termination factor Rho	rho	6.9	47005	5	30.2357	0	0	0	0	6	32.7407	5	10.2124	6	20.2549	6	32.7451	8	30.2428	0	0	0	0
16131640	gi|16131640|ref|NP_418231.1| undecaprenyl-phosphate alpha-N-acetylglucosaminyl 1-phosphate transferase	wecA	10.3	40958	0	0	0	0	2	20.1635	0	0	0	0	2	10.1692	0	0	2	10.1884	1	10.1772	1	18.142
16131641	gi|16131641|ref|NP_418232.1| putative transport protein	wzzE	6.3	39621	0	0	5	30.2606	4	30.2826	2	15.1838	3	20.3177	7	40.239	1	10.2301	9	50.2983	4	30.3082	15	80.2968
16131644	gi|16131644|ref|NP_418235.1| dTDP-glucose 4,6-dehydratase		5.6	39657	0	0	0	0	0	0	0	0	0	0	1	10.1252	0	0	0	0	0	0	0	0
16131646	gi|16131646|ref|NP_418237.1| hypothetical protein b3790		9.1	19631	0	0	0	0	0	0	0	0	0	0	0	0	0	0	0	0	0	0	1	10.1375
16131647	gi|16131647|ref|NP_418238.1| dTDP-4-amino-4,6-dideoxygalactose transaminase	rffA	5.7	41902	0	0	1	10.1383	0	0	0	0	0	0	0	0	0	0	0	0	0	0	0	0
16131648	gi|16131648|ref|NP_418239.1| putative cytochrome	wzxE	10.1	44960	0	0	1	10.1448	0	0	0	0	0	0	0	0	0	0	0	0	0	0	0	0
16131650	gi|16131650|ref|NP_418242.1| UDP-N-acetyl-D-mannosaminuronic acid transferase	wecG	9.9	27929	0	0	2	20.2791	1	10.2179	0	0	1	10.1642	0	0	1	10.2787	0	0	0	0	4	20.2068
16131653	gi|16131653|ref|NP_418245.1| arylsulfatase	aslA	5.9	60718	0	0	1	10.1929	0	0	0	0	0	0	0	0	0	0	0	0	0	0	0	0
16131654	gi|16131654|ref|NP_418246.1| HemY	hemY	8.9	45246	2	12.6968	8	50.2241	2	20.1929	1	10.1996	8	40.1996	6	40.2128	4	25.2707	6	40.2186	4	40.209	9	50.2604
16131655	gi|16131655|ref|NP_418247.1| uroporphyrinogen III methylase	hemX	4.5	42964	4	25.3351	13	80.2467	17	110.34	2	10.2466	11	90.305	16	120.337	7	32.7968	26	138.307	7	40.3438	34	180.327
16131657	gi|16131657|ref|NP_418249.1| porphobilinogen deaminase		5.3	34688	0	0	0	0	0	0	1	10.1539	0	0	0	0	0	0	0	0	0	0	0	0
16131666	gi|16131666|ref|NP_418260.1| Mg2+ transport	corA	4.5	36590	2	20.2539	23	68.2783	12	60.2977	2	20.2569	7	60.2685	20	70.3022	2	17.7218	10	40.2745	5	20.3163	23	80.2991
16131667	gi|16131667|ref|NP_418261.1| hypothetical protein b3817	yigF	9.9	14550	0	0	1	10.2489	0	0	0	0	0	0	0	0	0	0	0	0	0	0	0	0
16131669	gi|16131669|ref|NP_418263.1| hypothetical protein b3819		9.8	33704	0	0	0	0	0	0	0	0	1	10.1406	0	0	0	0	0	0	0	0	0	0
16131671	gi|16131671|ref|NP_418265.1| outer membrane phospholipase A	pldA	5	33164	0	0	17	90.2799	0	0	1	10.2124	22	100.293	0	0	0	0	11	70.3342	0	0	11	70.2846
16131675	gi|16131675|ref|NP_418269.1| lysophospholipase L(2)		7.1	38894	0	0	0	0	0	0	0	0	0	0	0	0	0	0	0	0	0	0	4	30.2948
16131680	gi|16131680|ref|NP_418275.1| uridine phosphorylase	udp	5.8	27160	1	10.1531	0	0	0	0	0	0	0	0	0	0	0	0	1	10.2248	0	0	3	30.2455
16131682	gi|16131682|ref|NP_418277.1| UbiE		8.1	28058	0	0	2	20.2432	5	20.2464	0	0	0	0	0	0	0	0	1	10.175	2	20.1865	9	50.2325
16131683	gi|16131683|ref|NP_418278.1| hypothetical protein b3834	yigP	5.8	22153	0	0	0	0	1	10.1954	0	0	0	0	1	10.1704	0	0	0	0	0	0	1	10.1688
16131684	gi|16131684|ref|NP_418279.1| probable ubiquinone biosynthesis protein	ubiB	9.2	63203	0	0	0	0	2	10.2915	0	0	0	0	1	10.2402	0	0	0	0	0	0	3	20.1497
16131686	gi|16131686|ref|NP_418281.1| hypothetical protein b3838		5.1	15584	0	0	0	0	2	10.2344	0	0	1	10.1941	0	0	0	0	1	10.163	0	0	2	20.2241
16131687	gi|16131687|ref|NP_418282.1| Sec-independent protein translocase protein	tatC	5.1	28877	0	0	0	0	3	10.2386	0	0	1	10.1749	5	10.2401	0	0	1	10.2127	3	10.22	3	20.2256
16131688	gi|16131688|ref|NP_418284.1| transcription antitermination protein	rfaH	8.7	18341	0	0	0	0	0	0	0	0	1	10.1257	0	0	0	0	0	0	0	0	0	0
16131689	gi|16131689|ref|NP_418285.1| 3-octaprenyl-4-hydroxybenzoate carboxy-lyase	ubiD	5.2	55604	0	0	0	0	0	0	0	0	0	0	0	0	1	10.2166	2	20.2474	0	0	1	10.2345
16131696	gi|16131696|ref|NP_418292.1| protoporphyrinogen IX dehydrogenase	hemG	10	21227	0	0	1	10.1437	1	10.257	0	0	1	10.276	3	20.2636	0	0	1	10.207	1	10.2154	7	50.2902
16131699	gi|16131699|ref|NP_418295.1| hypothetical protein b3858	yihD	5	10274	1	10.1682	0	0	0	0	0	0	0	0	0	0	0	0	0	0	0	0	0	0
16131704	gi|16131704|ref|NP_418300.1| DNA polymerase I	polA	5.3	103118	1	10.2477	0	0	0	0	0	0	0	0	0	0	0	0	0	0	0	0	0	0
16131705	gi|16131705|ref|NP_418301.1| hypothetical protein b3865		7.6	22215	0	0	0	0	0	0	1	10.1412	0	0	0	0	0	0	0	0	0	0	0	0
16131706	gi|16131706|ref|NP_418302.1| Der GTPase-activating protein	yihI	6.4	19060	1	10.2192	0	0	0	0	1	10.1753	2	10.2831	0	0	0	0	0	0	0	0	0	0
16131708	gi|16131708|ref|NP_418304.1| nitrogen regulation protein NR(I)	glnG	6	52255	0	0	0	0	0	0	0	0	1	10.1614	0	0	1	10.1266	0	0	0	0	0	0
16131710	gi|16131710|ref|NP_418306.1| glutamine synthetase	glnA	5.2	51904	4	27.7472	0	0	0	0	5	40.2569	0	0	0	0	1	10.1644	0	0	0	0	0	0
16131711	gi|16131711|ref|NP_418307.1| putative GTP-binding factor		5	65447	2	15.1867	0	0	0	0	2	10.1558	0	0	0	0	1	10.2054	2	20.2413	0	0	0	0
16131715	gi|16131715|ref|NP_418311.1| porin	ompL	5.8	27201	0	0	0	0	0	0	1	10.1394	0	0	0	0	0	0	0	0	0	0	0	0
16131732	gi|16131732|ref|NP_418328.1| formate dehydrogenase, cytochrome B556 (FDO) subunit	fdoI	10.6	24607	0	0	0	0	3	20.2046	0	0	0	0	0	0	0	0	0	0	2	10.1836	3	20.1828
16131733	gi|16131733|ref|NP_418329.1| formate dehydrogenase-O, iron-sulfur subunit	fdoH	5	33101	2	15.1851	6	40.2382	10	40.2181	2	12.7117	3	20.2331	10	60.2213	2	10.2046	6	30.2295	7	50.2247	5	30.2394
16131734	gi|16131734|ref|NP_418330.1| formate dehydrogenase-O, major subunit	fdoG	6.9	112400	12	77.2741	76	260.319	85	280.338	12	77.7768	51	218.299	76	320.295	26	115.337	38	170.287	36	180.327	65	260.328
16131745	gi|16131745|ref|NP_418341.1| HTH-type transcriptional activator	rhaS	6.2	32316	0	0	0	0	0	0	0	0	0	0	1	10.136	0	0	0	0	0	0	0	0
16131751	gi|16131751|ref|NP_418347.1| sensor protein	cpxA	5.5	51625	0	0	2	20.2772	2	10.3209	0	0	1	10.2953	3	20.3295	1	10.2669	9	60.3261	6	40.2841	7	40.2933
16131753	gi|16131753|ref|NP_418350.1| ferrous-iron efflux pump	fieF	6.1	32928	0	0	0	0	2	10.2597	0	0	0	0	0	0	0	0	0	0	0	0	0	0
16131754	gi|16131754|ref|NP_418351.1| 6-phosphofructokinase I	pfkA	5.4	34843	0	0	0	0	0	0	1	10.175	0	0	0	0	0	0	0	0	0	0	0	0
16131756	gi|16131756|ref|NP_418353.1| CDP-diacylglycerol phosphotidylhydrolase	cdh	8.6	28452	0	0	5	30.2165	3	30.2471	0	0	0	0	1	10.2203	0	0	1	10.1708	0	0	2	10.1781
16131757	gi|16131757|ref|NP_418354.1| triosephosphate isomerase	tpiA	5.6	26973	4	25.2476	0	0	0	0	3	25.2868	0	0	0	0	1	10.2414	0	0	1	10.1525	0	0
16131758	gi|16131758|ref|NP_418355.1| hypothetical protein b3920	yiiQ	9.3	21764	0	0	3	20.2496	0	0	0	0	0	0	0	0	0	0	0	0	0	0	0	0
16131760	gi|16131760|ref|NP_418357.1| hypothetical protein b3922	yiiS	4.4	10777	2	10.2034	0	0	0	0	0	0	0	0	0	0	0	0	0	0	0	0	0	0
16131761	gi|16131761|ref|NP_418358.1| universal stress protein D	uspD	6.4	16294	0	0	0	0	0	0	0	0	0	0	1	10.1507	0	0	0	0	0	0	0	0
16131764	gi|16131764|ref|NP_418361.1| glycerol kinase	glpK	5.2	56231	6	40.2432	9	50.264	0	0	5	30.2294	2	20.2393	0	0	2	15.212	4	20.2251	0	0	5	32.2516
16131766	gi|16131766|ref|NP_418363.1| cell division protein	zapB	4.5	9636	1	10.1883	4	10.1899	0	0	0	0	1	10.1626	0	0	0	0	2	20.2797	0	0	3	20.2036
16131768	gi|16131768|ref|NP_418365.1| 1,4-dihydroxy-2-naphthoate octaprenyltransferase	menA	9.2	33595	0	0	0	0	0	0	0	0	0	0	0	0	0	0	0	0	0	0	1	10.1627
16131769	gi|16131769|ref|NP_418366.1| heat shock protein hslVU ATPase subunit	hslU	5.1	49594	2	15.1856	4	20.2193	0	0	1	10.1634	3	20.1805	0	0	0	0	0	0	0	0	2	10.2282
16131771	gi|16131771|ref|NP_418368.1| essential cell division protein	ftsN	10.6	35794	0	0	0	0	0	0	0	0	0	0	1	10.1323	0	0	0	0	0	0	0	0
16131774	gi|16131774|ref|NP_418371.1| 50S ribosomal subunit protein L31	rpmE	9.7	7872	1	10.1791	0	0	0	0	0	0	0	0	0	0	1	10.1454	0	0	0	0	0	0
16131777	gi|16131777|ref|NP_418374.1| cystathionine gamma-synthase	metB	6	41551	0	0	0	0	0	0	0	0	0	0	1	10.1318	0	0	0	0	0	0	0	0
16131778	gi|16131778|ref|NP_418375.1| aspartokinase II; homoserine dehydrogenase II	metL	5.2	88888	0	0	0	0	0	0	0	0	0	0	0	0	0	0	3	20.2383	0	0	0	0
16131780	gi|16131780|ref|NP_418377.1| catalase; hydroperoxidase HPI(I)	katG	5	80024	3	17.7584	1	10.1949	0	0	3	15.2966	0	0	0	0	2	10.2397	0	0	0	0	0	0
16131782	gi|16131782|ref|NP_418379.1| hypothetical protein b3944	yijF	9.3	22956	0	0	0	0	1	10.123	0	0	0	0	0	0	0	0	0	0	0	0	0	0
16131789	gi|16131789|ref|NP_418386.1| formate acetyltransferase 2	pflD	5.6	85960	0	0	0	0	0	0	0	0	1	10.1509	0	0	0	0	0	0	0	0	0	0
16131793	gi|16131793|ref|NP_418390.1| Phosphoethanolamine transferase	eptC	7	66610	0	0	8	50.2836	7	40.2342	1	10.1318	8	60.244	8	60.264	2	20.2185	7	50.2575	3	30.2534	15	80.2705
16131800	gi|16131800|ref|NP_418397.1| putative oxidoreductase		6.3	49415	0	0	0	0	0	0	0	0	0	0	0	0	1	10.1308	0	0	0	0	0	0
16131803	gi|16131803|ref|NP_418400.1| tRNA (uracil-5-)-methyltransferase	trmA	5.7	41968	0	0	0	0	0	0	0	0	1	10.149	0	0	0	0	0	0	0	0	0	0
16131804	gi|16131804|ref|NP_418401.1| vitamin B12 transporter	btuB	5.1	68408	4	37.7529	57	190.358	0	0	2	17.7586	48	210.359	0	0	0	0	14	90.2803	0	0	13	90.2873
16131812	gi|16131812|ref|NP_418409.1| transcription termination/antitermination protein	nusG	6.4	20532	2	20.2107	0	0	0	0	2	10.2108	1	10.1759	0	0	1	10.1806	0	0	0	0	0	0
16131813	gi|16131813|ref|NP_418410.1| 50S ribosomal subunit protein L11	rplK	10.1	14876	6	30.21	4	20.2164	1	10.1428	6	35.221	4	20.223	0	0	6	17.7457	0	0	0	0	5	40.145
16131814	gi|16131814|ref|NP_418411.1| 50S ribosomal subunit protein L1	rplA	10.1	24730	22	82.2527	5	30.2787	0	0	28	95.2686	6	40.2593	1	10.1822	6	40.252	3	20.2108	0	0	6	30.2418
16131815	gi|16131815|ref|NP_418412.1| 50S ribosomal subunit protein L10	rplJ	9.4	17712	8	55.2277	1	10.188	0	0	18	70.2458	3	20.1839	3	20.1878	6	37.738	3	20.2159	1	10.144	2	10.1955
16131816	gi|16131816|ref|NP_418413.1| 50S ribosomal subunit protein L7/L12	rplL	4.4	12296	98	60.2634	11	18.2376	1	10.1629	101	75.2927	20	40.2115	14	30.2389	44	45.294	2	10.164	0	0	2	20.1655
16131817	gi|16131817|ref|NP_418414.1| RNA polymerase beta subunit	rpoB	5	150632	14	83.7628	4	30.3249	0	0	13	97.7854	5	36.2363	0	0	4	30.2075	0	0	0	0	1	10.155
16131818	gi|16131818|ref|NP_418415.1| RNA polymerase beta prime subunit	rpoC	6.7	155160	11	77.7638	3	20.1682	0	0	13	95.2816	0	0	0	0	6	37.7776	0	0	0	0	0	0
16131830	gi|16131830|ref|NP_418428.1| DNA-binding protein HU-alpha	hupA	10.1	9536	2	15.2365	0	0	0	0	1	10.1784	0	0	0	0	5	25.2686	0	0	2	20.2521	2	20.2329
16131831	gi|16131831|ref|NP_418429.1| hypothetical protein b4001	yjaH	6.5	26318	0	0	1	10.141	0	0	0	0	0	0	0	0	0	0	0	0	0	0	0	0
16131836	gi|16131836|ref|NP_418434.1| bifunctional purine biosynthesis protein	purH	5.4	57330	1	10.165	0	0	0	0	0	0	0	0	0	0	0	0	0	0	0	0	0	0
16131840	gi|16131840|ref|NP_418438.1| malate synthase A	aceB	5.3	60274	0	0	0	0	0	0	0	0	1	10.1382	0	0	0	0	0	0	0	0	0	0
16131846	gi|16131846|ref|NP_418444.1| putative alpha helix protein	yjbB	7.8	59468	0	0	0	0	0	0	0	0	0	0	0	0	0	0	2	20.2211	0	0	5	30.2104
16131847	gi|16131847|ref|NP_418445.1| peptidase E	pepE	5.6	24571	2	10.2224	0	0	0	0	0	0	0	0	0	0	0	0	0	0	0	0	0	0
16131848	gi|16131848|ref|NP_418446.1| ribosomal large subunit pseudouridine synthase F	rluF	10.1	32477	1	10.1717	0	0	0	0	0	0	0	0	0	0	0	0	0	0	0	0	0	0
16131851	gi|16131851|ref|NP_418449.1| glucosephosphate isomerase	pgi	5.8	61530	7	40.2493	2	10.2274	0	0	3	20.2153	1	10.2327	0	0	0	0	0	0	0	0	0	0
16131854	gi|16131854|ref|NP_418452.1| hypothetical protein b4028	yjbG	7.6	26282	0	0	0	0	0	0	0	0	0	0	0	0	1	10.1869	8	60.2947	0	0	7	40.3053
16131855	gi|16131855|ref|NP_418453.1| hypothetical protein b4029	yjbH	6	78491	0	0	0	0	0	0	0	0	0	0	0	0	2	15.1733	9	70.3555	0	0	6	40.2381
16131859	gi|16131859|ref|NP_418457.1| maltose transport system permease protein	malF	8.6	57014	0	0	4	38.2163	2	10.2418	0	0	5	30.2006	2	10.2299	0	0	0	0	0	0	0	0
16131860	gi|16131860|ref|NP_418458.1| maltose-binding periplasmic protein	malE	5.4	43388	2	20.2106	0	0	0	0	2	15.2466	0	0	0	0	0	0	0	0	0	0	0	0
16131861	gi|16131861|ref|NP_418459.1| maltose/maltodextrin import ATP-binding protein	malK	6.2	40991	2	17.7784	12	40.3087	14	40.2939	2	12.7771	15	60.299	10	40.2763	2	10.3363	3	20.2851	2	20.2405	8	40.2635
16131862	gi|16131862|ref|NP_418460.1| phage lambda receptor protein	lamB	4.7	49913	1	10.2337	17	100.273	0	0	2	15.2393	45	110.319	3	20.2936	0	0	6	30.2798	0	0	0	0
16131863	gi|16131863|ref|NP_418461.1| maltose operon periplasmic protein	malM	8.4	31944	0	0	1	10.1521	0	0	1	10.1586	0	0	0	0	0	0	0	0	0	0	0	0
16131868	gi|16131868|ref|NP_418466.1| diacylglycerol kinase	dgkA	6.1	13246	0	0	0	0	2	10.1725	0	0	1	10.1558	3	10.1549	0	0	0	0	1	10.1652	2	10.1654
16131871	gi|16131871|ref|NP_418469.1| hypothetical protein b4045	yjbJ	5.3	8326	0	0	0	0	0	0	0	0	0	0	0	0	2	20.2155	6	40.2103	2	10.2188	5	20.2384
16131878	gi|16131878|ref|NP_418476.1| replicative DNA helicase	dnaB	4.8	52391	0	0	4	30.2135	2	10.136	2	20.2226	0	0	1	10.14	0	0	0	0	1	14.1342	3	20.1361
16131885	gi|16131885|ref|NP_418483.1| ssDNA-binding protein	ssb	5.3	18976	1	10.2095	0	0	0	0	0	0	0	0	0	0	0	0	0	0	0	0	0	0
16131890	gi|16131890|ref|NP_418488.1| putative permease	yjcD	6.5	45712	0	0	1	16.1502	2	10.3259	0	0	3	28.2139	0	0	0	0	0	0	0	0	2	20.164
16131891	gi|16131891|ref|NP_418489.1| uncharacterized Na(+)/H(+) exchanger	yjcE	5.6	60523	0	0	1	10.1552	0	0	0	0	0	0	0	0	1	10.2245	3	20.2456	0	0	5	30.2159
16131899	gi|16131899|ref|NP_418497.1| formate-dependent nitrate reductase complex	nrfD	10.2	35043	0	0	1	10.1659	0	0	0	0	0	0	0	0	0	0	0	0	0	0	0	0
16131903	gi|16131903|ref|NP_418501.1| glutamate-aspartate symport protein	gltP	8.8	47160	0	0	0	0	1	10.2121	0	0	0	0	0	0	0	0	0	0	0	0	0	0
16131907	gi|16131907|ref|NP_418505.1| hypothetical protein b4081		5.1	70870	0	0	0	0	0	0	0	0	0	0	1	10.1502	1	10.1593	0	0	0	0	0	0
16131908	gi|16131908|ref|NP_418506.1| multidrug resistance protein	mdtN	7.6	36909	0	0	0	0	0	0	0	0	0	0	1	10.1229	0	0	0	0	0	0	0	0
16131909	gi|16131909|ref|NP_418507.1| hypothetical protein b4083		6.4	73688	0	0	0	0	0	0	0	0	1	10.1702	0	0	0	0	0	0	0	0	0	0
16131910	gi|16131910|ref|NP_418508.1| D-allose kinase	alsK	6.6	33822	0	0	0	0	0	0	0	0	0	0	0	0	0	0	1	10.1301	0	0	0	0
16131921	gi|16131921|ref|NP_418519.1| alpha-D-ribose 1-methylphosphonate 5-triphosphate diphosphatase	phnM	6.1	42011	0	0	1	10.1492	0	0	0	0	0	0	0	0	0	0	0	0	0	0	0	0
16131925	gi|16131925|ref|NP_418523.1| alpha-D-ribose 1-methylphosphonate 5-triphosphate synthase subunit	phnI	4.8	38854	1	10.1544	0	0	0	0	0	0	0	0	0	0	0	0	0	0	0	0	0	0
16131929	gi|16131929|ref|NP_418527.1| hypothetical protein b4103		10	8196	0	0	0	0	0	0	0	0	0	0	0	0	0	0	0	0	0	0	1	10.1345
16131931	gi|16131931|ref|NP_418529.1| periplasmic binding protein component of Pn transport	phnD	9.1	37371	0	0	0	14.146	0	0	0	0	0	0	0	0	0	0	0	0	0	0	0	0
16131934	gi|16131934|ref|NP_418532.1| hypothetical protein b4108	phnA	4.8	12346	0	0	0	0	0	0	1	10.1536	0	0	0	0	0	0	0	0	0	0	0	0
16131935	gi|16131935|ref|NP_418533.1| putative vimentin	yjdA	5.5	84371	0	0	0	0	0	14.1511	0	0	0	0	0	0	0	0	0	0	0	0	0	0
16131937	gi|16131937|ref|NP_418535.1| proline permease II	proP	6.9	54846	0	0	5	30.2328	4	20.2607	0	0	5	36.1885	5	50.3431	3	20.2186	18	80.3806	7	50.2537	24	100.351
16131938	gi|16131938|ref|NP_418536.1| sensor protein	pmrB; basS	6	41030	0	0	1	10.1425	0	0	0	0	3	20.2538	2	20.2075	3	20.2599	4	10.2226	0	0	7	50.2043
16131945	gi|16131945|ref|NP_418543.1| alpha-galactosidase	melA	5.5	50658	0	0	0	0	0	0	0	0	1	16.1394	0	0	0	0	0	0	0	0	0	0
16131948	gi|16131948|ref|NP_418546.1| fumarase B; fumarate hydratase class I	fumB	5.9	60106	2	20.2429	0	0	0	0	0	0	0	0	0	0	0	0	0	0	0	0	0	0
16131955	gi|16131955|ref|NP_418553.1| lysine tRNA synthetase	lysU	5	57827	4	35.2185	0	0	0	0	2	12.6988	0	0	0	0	2	10.2204	0	0	0	0	0	0
16131957	gi|16131957|ref|NP_418555.1| lysine decarboxylase 1	cadA	5.9	81261	4	30.2179	0	0	0	0	4	30.2203	0	0	0	0	3	15.2294	0	0	0	0	1	10.2091
16131960	gi|16131960|ref|NP_418558.1| hypothetical protein b4135		4.8	22777	0	0	0	0	1	10.1369	0	0	0	0	0	0	0	0	0	0	0	0	0	0
16131961	gi|16131961|ref|NP_418559.1| thiol:disulfide interchange protein	dsbD	6.8	61796	0	0	2	10.2807	5	30.2831	0	0	0	0	2	24.3064	0	0	2	10.2314	2	10.2582	7	40.2893
16131963	gi|16131963|ref|NP_418561.1| anaerobic dicarboxylate transport		7.7	45751	0	0	0	0	4	20.1925	0	0	1	10.1836	3	30.1836	0	0	3	20.1648	0	0	0	0
16131967	gi|16131967|ref|NP_418566.1| GroES	groS	5	10388	2	15.1755	3	20.1616	0	0	1	10.1648	1	10.1514	0	0	1	10.1713	0	0	0	0	0	0
16131968	gi|16131968|ref|NP_418567.1| GroEL	groL	4.7	57330	38	125.295	32	110.299	3	10.1628	35	125.29	29	140.316	3	10.1834	18	85.2902	11	40.2532	10	50.3283	13	80.2689
16131969	gi|16131969|ref|NP_418568.1| hypothetical protein b4144		5.4	13066	2	20.1909	9	40.2588	1	10.2356	0	0	6	20.198	0	0	0	0	5	20.2563	0	0	3	20.1747
16131972	gi|16131972|ref|NP_418571.1| elongation factor P	efp	4.7	20592	2	10.1715	0	0	0	0	2	10.1852	0	0	0	0	0	0	0	0	0	0	0	0
16131974	gi|16131974|ref|NP_418573.1| outer membrane lipoprotein	blc	9	19852	1	10.1375	0	0	0	0	0	0	3	20.2313	0	0	0	0	3	20.2408	0	0	3	20.2617
16131977	gi|16131977|ref|NP_418576.1| fumarate reductase subunit C	frdC	10.1	15016	0	0	0	0	0	0	1	10.1545	1	10.1241	0	0	0	0	0	0	0	0	0	0
16131978	gi|16131978|ref|NP_418577.1| fumarate reductase iron-sulfur subunit	frdB	6.1	27124	4	22.7765	6	30.239	14	50.388	5	25.3103	5	30.1925	14	70.3711	0	0	3	20.1928	4	20.3111	7	20.1972
16131979	gi|16131979|ref|NP_418578.1| fumarate reductase flavoprotein subunit	frdA	5.8	65972	14	62.8113	15	70.2569	35	150.331	10	42.7715	12	64.2714	21	140.287	2	15.2779	9	70.2896	2	20.2041	10	50.2995
16131984	gi|16131984|ref|NP_418583.1| miniconductance mechanosensitive channel	mscM	6.6	123968	1	10.1694	0	0	7	40.2615	1	10.2009	3	20.2084	2	10.2909	3	15.2498	5	30.2556	4	40.2162	21	100.317
16131985	gi|16131985|ref|NP_418584.1| phosphatidylserine decarboxylase proenzyme	psd	5.4	35935	2	15.2226	2	10.2372	9	40.3037	2	20.2336	4	30.2229	7	30.269	4	32.7403	9	40.2396	13	60.277	14	90.2859
16131994	gi|16131994|ref|NP_418593.1| host factor I for bacteriophage Q beta replication	hfq	7.9	11167	0	0	0	0	0	0	0	0	0	0	0	0	0	0	1	10.1741	3	30.2724	0	0
16131995	gi|16131995|ref|NP_418594.1| GTPase	hflX	5.6	48328	2	12.7723	0	0	0	0	2	15.2509	0	0	0	0	4	25.2634	1	10.1872	0	0	0	0
16131996	gi|16131996|ref|NP_418595.1| modulator of FtsH protease	hflK	6.1	45546	2	17.7579	21	100.324	20	100.308	1	10.2344	13	50.2796	20	100.314	9	52.763	33	140.323	22	120.312	40	180.304
16131997	gi|16131997|ref|NP_418596.1| modulator of FtsH protease	hflC	6.3	37651	2	20.2545	18	98.2668	23	100.271	4	17.7724	11	60.2583	20	80.2861	10	42.2865	24	100.299	24	110.269	39	160.296
16131999	gi|16131999|ref|NP_418598.1| adenylosuccinate synthetase	purA	5.2	47346	1	10.1893	0	0	0	0	0	0	0	0	0	0	0	0	0	0	0	0	0	0
16132002	gi|16132002|ref|NP_418601.1| 23S rRNA (guanosine-2'-O-)-methyltransferase	rlmB	6.2	26557	1	10.1602	0	0	0	0	0	0	0	0	0	0	0	0	0	0	0	0	0	0
16132005	gi|16132005|ref|NP_418604.1| hypothetical protein b4183	yjfK	4.4	25010	1	10.1391	0	0	0	0	0	0	0	0	0	0	0	0	0	0	0	0	0	0
16132022	gi|16132022|ref|NP_418621.1| 30S ribosomal subunit protein S6		5.1	15188	15	55.3077	4	20.3023	1	10.294	12	54.8102	6	30.305	0	0	8	35.2771	3	20.2839	0	0	4	20.2839
16132023	gi|16132023|ref|NP_418622.1| primosomal replication protein N	priB	8.3	11443	1	10.1314	0	0	0	0	0	0	0	0	0	0	0	0	0	0	0	0	0	0
16132024	gi|16132024|ref|NP_418623.1| 30S ribosomal subunit protein S18	rpsR	11	8987	4	17.7117	0	0	0	0	3	12.7045	0	0	0	0	2	15.1893	2	10.1867	0	0	0	0
16132025	gi|16132025|ref|NP_418624.1| 50S ribosomal subunit protein L9	rplI	6.2	15770	40	47.7743	6	30.2476	0	0	59	67.7801	4	30.232	0	0	17	52.7885	4	30.2167	0	0	1	10.232
16132028	gi|16132028|ref|NP_418627.1| hypothetical protein b4206		4.5	24940	0	0	0	0	0	0	0	0	0	0	0	0	1	10.1841	0	0	0	0	0	0
16132030	gi|16132030|ref|NP_418629.1| transport of D-alanine, D-serine, and glycine	cycA	8.9	51660	0	0	2	10.2057	0	0	0	0	2	10.1659	1	10.1968	0	0	2	10.1949	3	20.1923	5	30.2033
16132039	gi|16132039|ref|NP_418638.1| hypothetical protein b4217		10.7	9636	0	0	0	0	1	10.1444	0	0	0	0	0	0	0	0	0	0	0	0	0	0
16132040	gi|16132040|ref|NP_418639.1| putative transport protein	ytfL	4.6	49763	0	0	0	0	1	10.1767	0	0	0	0	2	20.2306	0	0	0	0	0	0	2	10.2221
16132041	gi|16132041|ref|NP_418640.1| peptide methionine sulfoxide reductase	msrA	4.9	23316	0	0	0	0	0	0	0	0	0	0	0	0	0	0	1	10.1622	0	0	0	0
16132042	gi|16132042|ref|NP_418641.1| translocation and assembly module	tamA	8.9	64797	1	10.2511	15	80.2375	0	0	2	10.2345	11	70.2153	0	0	0	0	3	20.2152	0	0	3	20.2525
16132043	gi|16132043|ref|NP_418642.1| translocation and assembly module	tamB	4.8	136780	0	0	4	30.2683	1	10.154	1	10.1984	6	46.2873	0	0	1	10.1978	2	28.2541	0	0	3	20.2488
16132048	gi|16132048|ref|NP_418647.1| inorganic pyrophosphatase	ppa	4.9	19704	4	20.1969	0	0	0	0	2	12.6748	1	10.1569	0	0	0	0	0	0	0	0	0	0
16132055	gi|16132055|ref|NP_418654.1| UDP-N-acetylmuramate:L-alanyl-gamma-D-glutamyl-meso-diaminopimelate ligase	mpl	5.5	49875	0	0	3	20.2544	0	0	0	0	1	10.1994	0	0	0	0	0	0	0	0	0	0
16132056	gi|16132056|ref|NP_418655.1| putative alpha helix protein	yjgA	5.2	21360	1	10.1827	0	0	0	0	2	10.2541	0	0	0	0	0	0	0	0	0	0	1	10.1814
16132057	gi|16132057|ref|NP_418656.1| PmbA	pmbA	5.3	48370	0	0	0	0	0	0	1	10.1657	0	0	0	0	0	0	0	0	0	0	0	0
16132061	gi|16132061|ref|NP_418660.1| trehalase 6-P hydrolase	treC	5.5	63838	2	15.2943	1	10.1513	0	0	2	10.207	0	0	0	0	0	0	0	0	0	0	0	0
16132062	gi|16132062|ref|NP_418661.1| PTS trehalose-specific system enzyme IIBC	treB	9.2	51081	6	25.2665	30	100.307	23	90.3058	6	30.2798	30	60.3134	18	60.3039	2	24.2193	8	20.3261	7	20.318	21	40.3199
16132064	gi|16132064|ref|NP_418663.1| Mg2+ transport ATPase, P-type 1	mgtA	5.6	99467	2	10.1763	8	40.2381	9	50.2785	4	27.7339	24	118.244	26	160.3	10	57.7531	25	140.269	26	156.304	49	198.272
16132065	gi|16132065|ref|NP_418664.1| hypothetical protein b4243		5.8	15171	2	15.2053	0	0	0	0	1	10.1924	0	0	0	0	0	0	0	0	0	0	1	10.1334
16132070	gi|16132070|ref|NP_418669.1| RutC family protein	yjgH	4.4	14591	0	0	0	0	0	0	0	0	1	10.123	0	0	0	0	0	0	0	0	0	0
16132080	gi|16132080|ref|NP_418679.1| valine tRNA synthetase	valS	5.1	108193	3	30.2709	5	40.2154	0	0	2	10.2463	1	10.2093	0	0	0	0	2	10.1583	0	0	0	0
16132082	gi|16132082|ref|NP_418681.1| aminopeptidase A/I	pepA	6.86163	54880	0	0	0	0	0	0	1	10.1815	0	0	0	0	4	30.257	0	0	0	0	0	0
16132083	gi|16132083|ref|NP_418682.1| lipopolysaccharide export system permease protein	lptF	9.4	40358	0	0	1	10.3175	2	10.2763	0	0	5	30.3518	1	10.2906	1	14.2193	3	20.3196	0	0	0	0
16132087	gi|16132087|ref|NP_418686.1| L-idonate transporter	idnT	6.6	46042	0	0	0	0	0	0	0	0	0	0	0	0	1	10.1301	0	0	0	0	0	0
16132106	gi|16132106|ref|NP_418705.1| putative transposase		10.5	22266	1	10.1625	0	0	0	0	0	0	0	0	0	0	0	0	0	0	0	0	0	0
16132111	gi|16132111|ref|NP_418710.1| FecB	fecB	9.4	33391	0	0	0	0	0	0	0	0	0	0	0	0	0	0	0	0	0	0	1	10.1418
16132112	gi|16132112|ref|NP_418711.1| Fe(3+) dicitrate transport protein	fecA	5.5	85322	3	25.224	96	230.352	0	0	2	10.1937	83	230.353	4	40.1873	6	40.265	70	240.332	3	20.2438	58	270.343
16132125	gi|16132125|ref|NP_418724.1| putative PTS system enzyme IIC component	sgcC	9.2	46685	0	0	0	0	0	0	1	10.1334	3	20.1597	0	0	0	0	0	0	0	0	1	10.1375
16132129	gi|16132129|ref|NP_418728.1| putative frameshift suppressor		6.7	37998	0	0	0	0	0	0	0	0	0	0	1	10.1378	0	0	0	0	0	0	0	0
16132132	gi|16132132|ref|NP_418731.1| hypothetical protein b4311		9	28295	1	10.2166	7	30.2811	0	0	0	0	0	0	0	0	0	0	0	0	0	0	0	0
16132133	gi|16132133|ref|NP_418732.1| type 1 fimbriae regulatory protein	fimB	10.5	22994	1	10.1297	0	0	0	0	0	0	0	0	0	0	0	0	0	0	0	0	0	0
16132135	gi|16132135|ref|NP_418734.1| type-1 fimbrial protein, A chain	fimA	5	18112	0	0	0	0	0	0	0	0	2	10.1503	0	0	0	0	0	0	0	0	1	10.1615
16132157	gi|16132157|ref|NP_418756.1| hypothetical protein b4336	yjiN	9.5	48242	0	0	0	0	0	0	0	0	0	0	0	0	0	0	0	0	2	10.2646	0	0
16132161	gi|16132161|ref|NP_418760.1| putative regulator	yjiR	8.1	53047	0	0	0	0	0	0	0	0	0	0	0	0	0	0	0	0	1	10.1483	0	0
16132163	gi|16132163|ref|NP_418762.1| hypothetical protein b4342		6	58553	0	0	0	0	2	10.1458	0	0	0	0	1	10.1644	0	0	0	0	0	0	0	0
16132171	gi|16132171|ref|NP_418770.1| endonuclease R		5.6	136101	1	10.1514	0	0	0	0	0	0	0	0	0	0	1	10.1639	0	0	0	0	0	0
16132172	gi|16132172|ref|NP_418771.1| Mrr restriction system protein	mrr	5.61567	33521	0	0	0	0	0	0	1	10.1699	0	0	0	0	0	0	0	0	0	0	0	0
16132175	gi|16132175|ref|NP_418774.1| putative carbon starvation protein		8.9	77858	2	20.1576	13	60.2601	17	90.2879	1	10.1287	4	48.2489	13	70.2683	0	0	6	30.2102	1	10.2575	6	40.2229
16132180	gi|16132180|ref|NP_418779.1| phosphoglycerol transferase I		6.2	84116	0	0	6	50.2227	1	10.2221	2	10.1352	5	40.2279	1	10.2036	1	10.1451	2	20.1648	0	0	5	40.1644
16132189	gi|16132189|ref|NP_418788.1| ribosomal RNA small subunit methyltransferase C	rsmC	6	37625	0	0	0	0	0	0	0	0	0	0	0	0	1	10.2149	0	0	0	0	0	0
16132193	gi|16132193|ref|NP_418792.1| peptide chain release factor RF-3	prfC	5.6	59575	0	0	1	10.1729	0	0	2	10.1944	1	10.1663	0	0	0	0	0	0	0	0	0	0
16132198	gi|16132198|ref|NP_418798.1| 2-deoxyribose-5-phosphate aldolase	deoC	5.4	27735	1	10.1378	0	0	0	0	0	0	0	0	0	0	0	0	0	0	0	0	2	10.2015
16132199	gi|16132199|ref|NP_418799.1| thymidine phosphorylase	deoA	5.1	47208	0	0	1	10.1997	0	0	0	0	0	0	0	0	1	10.1719	2	10.2094	0	0	0	0
16132200	gi|16132200|ref|NP_418800.1| phosphopentomutase	deoB	5	44371	0	0	0	0	0	0	0	0	0	0	0	0	0	0	0	0	0	0	2	20.1624
16132201	gi|16132201|ref|NP_418801.1| purine-nucleoside phosphorylase	deoD	5.3	25951	2	10.1894	0	0	0	0	1	10.168	0	0	0	0	1	10.1728	0	0	0	0	0	0
16132204	gi|16132204|ref|NP_418804.1| hypothetical protein b4387	smp	9.1	24084	0	0	0	0	0	0	0	0	0	0	0	0	0	0	0	0	0	0	1	10.1876
16132208	gi|16132208|ref|NP_418808.1| putative ATP-binding component of a transport system	yjjK	5.3	62443	2	17.7339	1	10.199	0	0	2	12.7177	0	0	0	0	2	20.2438	9	30.2417	0	0	0	0
16132212	gi|16132212|ref|NP_418812.1| phosphoglyceromutase 2	gpmB	5.4	24066	0	0	0	0	0	0	0	0	1	10.1272	0	0	0	0	2	10.1654	0	0	0	0
16132213	gi|16132213|ref|NP_418813.1| right origin-binding protein	rob	6.8	33146	0	0	0	0	0	0	0	0	0	0	0	0	0	0	0	0	1	10.124	0	0
16132218	gi|16132218|ref|NP_418818.1| aerobic respiration control protein	arcA	5.1	27293	6	37.2799	0	0	0	0	5	25.267	1	10.2252	0	0	1	10.2298	0	0	0	0	0	0
16132221	gi|16132221|ref|NP_416412.1| ABC-type arabinose transport system permease component		9.1961	34343	0	0	0	0	0	0	2	10.1873	1	10.145	1	10.1838	0	0	0	0	0	0	0	0
16132222	gi|16132222|ref|NP_417849.1| shikimate kinase		5.1	19539	0	0	0	0	1	10.1334	0	0	0	0	0	0	0	0	0	0	0	0	0	0
16132234	gi|16132234|ref|NP_416345.1| ProQ	proQ	10.1	25893	1	10.1274	0	0	0	0	1	10.1715	1	10.1807	0	0	0	0	0	0	0	0	0	0
16132242	gi|16132242|ref|NP_415536.1| high-affinity iron permease		6.2	30982	1	10.134	0	0	0	0	0	0	0	0	0	0	0	0	0	0	0	0	0	0
16132255	gi|16132255|ref|NP_417878.1| RNA phosphage cyclase		6.8	36079	0	0	1	10.1494	0	0	0	0	0	0	0	0	0	0	0	0	0	0	0	0
16132258	gi|16132258|ref|NP_418212.1| transcription regulator		7.5	31747	0	0	0	0	0	0	1	10.1516	0	0	0	0	0	0	0	0	0	0	0	0
16132259	gi|16132259|ref|NP_418253.1| hypothetical protein b3808a		9.3	7178	2	10.173	13	20.2168	5	10.1984	1	10.1652	10	40.2409	3	10.2039	0	0	8	20.2031	3	20.1507	3	10.1553
16132265	gi|16132265|ref|NP_418563.1| YjeG	yjeG	9.1	17693	0	0	0	0	0	0	0	0	0	0	2	10.2559	0	0	0	0	0	0	0	0
16132273	gi|16132273|ref|NP_414619.1| acetolactate synthase isozyme III large subunit		5.9	62985	0	0	0	0	1	10.1452	0	0	0	0	0	0	0	0	0	0	0	0	0	0
33347443	gi|33347443|ref|NP_414847.2| putative transcriptional repressor of bet genes		10.6	22417	0	0	0	0	0	0	0	0	0	0	0	0	1	10.14	0	0	0	0	0	0
33347444	gi|33347444|ref|NP_414879.2| LacI	lacI	6.4	38903	0	0	0	0	0	0	0	0	0	0	1	10.1393	0	0	0	0	0	0	0	0
33347450	gi|33347450|ref|NP_414946.2| hypothetical protein b0412		5.2	19561	0	0	0	0	1	10.1527	0	0	1	10.1488	0	0	2	10.1826	6	30.3061	0	0	4	30.1636
33347451	gi|33347451|ref|NP_414958.2| 4-methyl-5(beta-hydroxyethyl)-thiazole monophosphate synthesis		5.1	20778	0	0	3	20.1494	0	0	1	10.1352	2	10.1239	0	0	0	0	2	10.1337	0	0	2	10.1472
33347452	gi|33347452|ref|NP_414961.2| putative transport protein		9.4	48811	0	0	0	0	1	10.2558	0	0	0	0	0	0	0	0	0	0	0	0	3	20.3482
33347453	gi|33347453|ref|NP_414968.2| putative polymerase/proteinase	yajG	9.1	20951	12	32.7528	71	80.3146	12	20.3525	12	32.7564	106	60.3152	12	30.3267	18	32.7451	70	60.3129	17	30.3057	62	70.3012
33347456	gi|33347456|ref|NP_414987.2| YbaY	ybaY	6.6	18823	0	0	4	10.3343	0	0	0	0	6	20.3016	0	0	16	22.7527	43	70.3263	9	50.296	83	230.332
33347457	gi|33347457|ref|NP_414991.2| hypothetical protein b0458		7.3	18268	0	0	0	0	3	20.2326	1	10.1962	0	0	2	10.23	0	0	0	0	0	0	0	0
33347471	gi|33347471|ref|NP_415151.2| citrate lyase synthetase (citrate (pro-3S)-lyase ligase		8	40078	0	0	0	0	0	0	0	0	0	0	1	10.154	0	0	0	0	0	0	0	0
33347472	gi|33347472|ref|NP_415162.2| putative transcriptional regulator LYSR-type		5.8	35961	0	0	0	0	0	0	0	0	0	0	0	0	0	0	0	0	0	0	1	10.1463
33347473	gi|33347473|ref|NP_415170.2| hypothetical protein b0637		4.4	11583	2	10.2041	0	0	0	0	2	12.7027	2	10.1717	0	0	2	20.2871	0	0	0	0	0	0
33347480	gi|33347480|ref|NP_415280.2| UDP-galactose-4-epimerase		5.88142	37796	0	0	0	0	0	0	4	25.2426	1	10.2096	0	0	0	0	0	0	0	0	0	0
33347482	gi|33347482|ref|NP_415315.2| YbhF	ybhF	5.3	63133	0	0	0	0	0	0	0	0	0	0	1	10.2953	1	11.2838	7	30.2192	4	10.3034	5	30.2085
33347484	gi|33347484|ref|NP_415329.2| putative transport protein		9.5	81904	0	0	0	0	0	0	0	0	0	0	0	0	1	10.1912	0	0	1	10.2101	5	42.2109
33347491	gi|33347491|ref|NP_415399.2| putative membrane protein		9.4	40625	1	10.1879	5	40.2521	0	0	0	0	0	0	0	0	1	10.2257	2	10.2557	0	0	0	16.2003
33347492	gi|33347492|ref|NP_415414.2| anaerobic dimethyl sulfoxide reductase subunit A		6.4	90399	0	0	0	0	4	20.2364	0	0	0	0	0	0	0	0	0	0	0	0	0	0
33347501	gi|33347501|ref|NP_415487.2| putative oxidoreductase		7.6	44358	1	10.196	0	0	0	0	0	0	1	10.1569	0	0	0	0	1	10.1663	0	0	0	0
33347505	gi|33347505|ref|NP_877515.1| hypothetical protein b4515		5.2	6577	0	0	1	10.1802	0	0	0	0	0	0	0	0	0	0	0	0	0	0	1	10.1952
33347509	gi|33347509|ref|NP_415532.2| hypothetical protein b1012		5	40075	0	0	0	0	0	0	0	0	0	0	0	0	0	0	1	10.1369	0	0	0	0
33347516	gi|33347516|ref|NP_415598.2| FlgI	flgI	9.6	38269	0	0	1	10.1449	0	0	0	0	0	0	0	0	0	0	0	0	0	0	0	0
33347518	gi|33347518|ref|NP_415626.2| hypothetical protein b1108		6.1	21227	0	0	0	0	0	0	0	0	0	0	0	0	0	0	1	10.1962	0	0	0	0
33347520	gi|33347520|ref|NP_415635.2| putative ATP-binding component of a transport system		8.2	25439	0	0	7	30.252	5	30.271	0	0	3	20.2249	4	30.2395	2	15.2271	4	30.2519	1	10.2525	8	40.3157
33347526	gi|33347526|ref|NP_415703.2| DsbB	dsbB	8.5	20387	0	0	0	0	0	0	0	0	1	10.1403	0	0	0	0	0	0	0	0	0	0
33347545	gi|33347545|ref|NP_415894.2| putative filament protein		5.6	16017	1	10.1752	0	0	0	0	1	10.1617	0	0	0	0	0	0	0	0	0	0	0	0
33347548	gi|33347548|ref|NP_415931.2| helicase, ATP-dependent		7.8	149028	1	10.1855	0	0	0	0	0	0	0	0	0	0	3	10.2107	0	0	0	0	0	0
33347554	gi|33347554|ref|NP_415990.2| hypothetical protein b1473		8.4	29443	0	0	0	0	1	10.1476	0	0	1	10.1514	0	0	0	0	0	0	0	0	0	0
33347566	gi|33347566|ref|NP_416130.2| mannose-6-phosphate isomerase		5.3	44106	3	15.2056	0	0	0	0	2	10.2343	0	0	0	0	2	10.2162	0	0	0	0	0	0
33347568	gi|33347568|ref|NP_416156.2| hypothetical protein b1639		8.4	12336	0	0	0	0	0	0	0	0	0	0	0	0	0	0	2	20.1851	0	0	2	10.1966
33347569	gi|33347569|ref|NP_416161.2| putative membrane protein		8.5	31497	0	0	3	10.3396	1	10.2884	0	0	5	40.3595	4	40.344	1	10.3009	3	20.2052	1	10.2023	5	30.2774
33347582	gi|33347582|ref|NP_416286.2| putative kinase		4.7	34122	0	0	0	0	0	0	0	0	1	10.1376	0	0	0	0	0	0	0	0	0	0
33347584	gi|33347584|ref|NP_416294.2| hypothetical protein b1780		5.9	32667	4	15.2404	0	0	0	0	2	10.2154	0	0	0	0	0	0	0	0	0	0	0	0
33347589	gi|33347589|ref|NP_416333.2| PTS enzyme IID, mannose-specific		9.6	30956	2	12.7291	12	30.2273	9	30.3183	2	10.1935	9	20.2695	10	40.2801	6	20.2883	8	30.2565	10	20.2783	17	50.2789
33347590	gi|33347590|ref|NP_877526.1| hypothetical protein b4526		8.8	7498	0	0	1	10.1431	0	0	0	0	0	0	0	0	0	0	0	0	0	0	0	0
33347594	gi|33347594|ref|NP_416352.2| protein phosphatase 1		7	25275	0	0	0	0	1	10.1261	0	0	0	0	0	0	0	0	0	0	0	0	0	0
33347598	gi|33347598|ref|NP_416389.2| hypothetical protein b1875		5.2	21206	0	0	1	10.1256	0	0	0	0	0	0	0	0	0	0	0	0	0	0	0	0
33347605	gi|33347605|ref|NP_416463.2| hypothetical protein b1953		4.4	8711	0	0	0	0	0	0	0	0	0	0	0	0	0	0	0	0	0	0	1	10.1588
33347608	gi|33347608|ref|NP_416504.2| outer membrane fluffing protein		5.7	106842	0	0	15	80.2533	0	0	2	21.7416	13	68.2391	0	0	4	30.2237	13	70.2993	0	0	5	38.2975
33347609	gi|33347609|ref|NP_416511.2| putative alpha helix protein		9.8	12779	3	12.7363	0	0	0	0	2	15.2136	0	0	0	0	3	10.3345	0	0	1	10.3201	1	10.2064
33347613	gi|33347613|ref|NP_416531.2| WzzB	wzzB	5.3	36587	3	22.7383	19	100.29	28	120.388	4	30.2459	17	70.263	22	100.293	4	27.7482	13	80.2862	26	110.278	36	130.32
33347615	gi|33347615|ref|NP_416564.2| hypothetical protein b2060	wzc	6.5	79343	0	0	0	0	0	0	0	0	0	0	0	0	6	50.2543	27	130.281	14	60.2639	39	200.273
33347616	gi|33347616|ref|NP_416567.2| putative transport protein		5	59451	0	0	0	0	1	10.2292	0	0	1	10.146	4	10.2768	1	10.217	7	30.2694	2	20.2568	6	30.2761
33347620	gi|33347620|ref|NP_416600.2| hypothetical protein b2097		6.3	38110	0	0	0	0	0	0	0	0	0	0	0	0	2	10.232	0	0	0	0	0	0
33347628	gi|33347628|ref|NP_416676.2| putative elongation factor		4.7	21534	0	0	0	0	0	0	0	0	0	0	1	10.1296	0	0	0	0	0	0	0	0
33347631	gi|33347631|ref|NP_416707.2| cytochrome c-type protein		8.1	16297	0	0	0	0	0	0	1	10.1347	0	0	1	10.1331	0	0	0	0	0	0	0	0
33347636	gi|33347636|ref|NP_416753.2| hypothetical protein b2250		4.6	18611	0	0	7	30.2528	0	0	0	0	8	40.2547	1	10.142	0	0	6	40.2471	0	0	1	10.2172
33347642	gi|33347642|ref|NP_416786.2| NADH dehydrogenase I chain G		5.8	100300	9	70.2774	33	150.327	5	30.32	7	60.2792	25	120.337	5	30.235	6	40.277	10	70.2718	3	20.2345	39	200.293
33347643	gi|33347643|ref|NP_416791.2| NADH dehydrogenase I chain A		10.1	16240	1	10.1477	3	20.1537	2	10.1804	1	10.1532	0	0	3	30.1815	1	10.1144	2	10.1691	1	10.1351	6	30.1731
33347646	gi|33347646|ref|NP_416833.2| putative adenine-specific methylase		4.5	35002	1	10.2432	2	10.2488	0	0	2	10.231	0	0	0	0	1	10.271	0	0	0	0	2	10.2233
33347652	gi|33347652|ref|NP_416896.2| hypothetical protein b2395		8.2	83525	0	0	0	0	0	0	0	0	1	10.1734	1	10.2157	0	0	0	0	0	0	0	0
33347654	gi|33347654|ref|NP_416921.2| putative oxidoreductase		5	27851	0	0	1	10.1758	0	0	0	0	1	10.1615	0	0	0	0	0	0	0	0	0	0
33347655	gi|33347655|ref|NP_416926.2| hypothetical protein b2431		5.2	33053	1	10.2013	0	0	0	0	1	10.1775	1	10.1324	0	0	0	0	0	0	0	0	0	0
33347656	gi|33347656|ref|NP_416928.2| hypothetical protein b2433		9.7	17169	0	0	2	10.2209	2	10.2229	0	0	0	0	0	0	0	0	0	0	2	10.1811	0	0
33347662	gi|33347662|ref|NP_877536.1| hypothetical protein b4537		9.2	8072	0	0	2	20.2327	0	0	0	0	3	20.1848	2	10.1826	0	0	2	20.2065	0	0	7	30.2564
33347663	gi|33347663|ref|NP_416972.2| lipoprotein-34		5.2	36843	10	65.2652	61	150.32	1	10.2502	11	62.7731	58	150.333	6	40.2719	8	45.2528	30	110.31	4	20.2308	32	120.329
33347672	gi|33347672|ref|NP_417018.2| putative peptidase		5.5	46181	0	0	0	0	0	0	0	0	0	0	0	0	0	0	2	20.2329	0	0	0	0
33347673	gi|33347673|ref|NP_417025.2| putative aminotransferase		5.9	45090	1	10.1722	0	0	0	0	1	10.1897	2	20.2176	0	0	2	20.2175	0	0	0	0	0	0
33347677	gi|33347677|ref|NP_417055.2| hypothetical protein b2560		9.2	24440	0	0	0	0	0	0	0	0	0	0	0	0	0	0	1	10.1464	0	0	4	20.1819
33347681	gi|33347681|ref|NP_417080.2| phosphatidylserine synthase		9.3	52802	0	0	0	0	0	0	0	0	0	0	0	0	0	0	1	10.1704	0	0	12	80.2477
33347682	gi|33347682|ref|NP_417099.2| hypothetical protein b2608		4.5	20738	1	10.1889	0	0	0	0	2	10.2114	0	0	0	0	0	0	0	0	0	0	0	0
33347683	gi|33347683|ref|NP_417102.2| hypothetical protein b2611		9.3	29263	0	0	2	10.2383	0	0	0	0	0	0	0	0	0	0	0	0	0	0	0	0
33347691	gi|33347691|ref|NP_417158.2| hypothetical protein b2672	ygaM	8.9	11848	6	15.3449	0	0	0	0	4	12.7537	2	20.2681	6	30.2659	30	52.7805	78	110.374	32	120.388	97	150.366
33347699	gi|33347699|ref|NP_417258.2| hypothetical protein b2778		7.1	32206	1	10.1535	0	0	0	0	0	0	0	0	0	0	0	0	0	0	0	0	0	0
33347701	gi|33347701|ref|NP_417294.2| putative amidase		10	45635	0	0	3	20.2336	2	20.235	0	0	3	20.2308	0	0	0	0	0	0	0	0	1	10.1557
33347704	gi|33347704|ref|NP_417341.2| putative lipoprotein		10.5	26565	0	0	3	20.3224	0	0	0	0	0	0	0	0	1	10.1288	0	0	0	0	0	0
33347714	gi|33347714|ref|NP_417434.2| hypothetical protein b2959		4.7	12881	2	10.2986	1	10.3391	0	0	0	0	1	10.2863	0	0	1	10.3027	0	0	0	0	0	0
33347726	gi|33347726|ref|NP_417555.2| hypothetical protein b3084		6.3	42332	0	0	0	0	0	0	0	0	0	0	0	0	1	10.1461	0	0	0	0	0	0
33347730	gi|33347730|ref|NP_417633.2| polynucleotide phosphorylase		5	77101	12	74.732	18	110.263	4	30.2134	8	50.2334	16	90.2545	6	30.2329	3	22.2304	26	140.257	4	30.2421	35	210.259
33347734	gi|33347734|ref|NP_417648.2| transcription elongation factor		4.6	17642	1	10.1612	0	0	0	0	1	10.1758	0	0	0	0	0	0	0	0	1	10.1605	0	0
33347735	gi|33347735|ref|NP_417658.2| hypothetical protein b3191		4.6	10681	1	10.162	0	0	0	0	0	0	1	10.1379	0	0	3	10.2145	0	0	3	28.2212	2	20.2391
33347737	gi|33347737|ref|NP_417689.2| putative NAGC-like transcriptional regulator		5.6	29645	2	10.2613	1	10.1568	0	0	0	0	0	0	0	0	0	0	0	0	0	0	0	0
33347738	gi|33347738|ref|NP_417691.2| sialic acid transporter		9.7	53552	0	0	3	20.1715	12	30.3182	0	0	3	20.2572	6	20.2755	0	0	0	0	3	18.2847	5	20.2685
33347740	gi|33347740|ref|NP_417724.2| sodium/pantothenate symporter		9.8	51718	0	0	1	10.1624	0	0	0	0	0	0	2	20.2039	0	0	1	10.1658	0	0	0	0
33347742	gi|33347742|ref|NP_417735.2| putative transport system permease protein		11.1	39750	0	0	0	0	0	0	0	0	0	0	1	10.1206	0	0	0	0	0	0	0	0
33347754	gi|33347754|ref|NP_417866.2| hypothetical protein b3407		5.9	85120	1	10.1528	0	0	0	0	0	0	0	0	0	0	1	10.2798	0	0	0	0	0	0
33347759	gi|33347759|ref|NP_417929.2| hypothetical protein b3472		5.3	21545	2	20.175	9	40.2618	5	50.2715	2	17.7254	14	70.2686	11	50.2748	16	60.248	17	60.2628	8	50.259	22	80.2563
33347763	gi|33347763|ref|NP_417963.2| Slp	slp	7.4	20965	5	20.2857	2	10.2611	0	0	18	35.3346	7	20.2721	0	0	1	10.2371	7	20.2799	0	0	3	10.2879
33347764	gi|33347764|ref|NP_417987.2| putative oxidoreductase subunit		5.7	125818	0	0	2	10.2225	0	0	0	0	0	0	0	0	0	0	0	16.1488	0	0	0	0
33347772	gi|33347772|ref|NP_418070.2| putative membrane protein		10.3	46595	1	10.1375	0	0	1	10.2329	0	0	0	0	2	10.2699	1	10.2196	0	0	0	0	2	10.2481
33347773	gi|33347773|ref|NP_418071.2| hypothetical protein b3614		10	35354	0	0	1	10.1928	0	0	0	0	0	0	0	0	0	0	0	0	0	0	0	0
33347774	gi|33347774|ref|NP_418096.2| Dfp	dfp	7.3	43439	1	10.1738	3	20.2424	0	0	0	0	0	0	0	0	0	0	0	0	0	0	0	0
33347780	gi|33347780|ref|NP_418124.2| sensor histidine protein kinase		7.9	56306	0	0	0	0	0	0	0	0	0	0	0	0	1	10.1265	0	0	0	0	0	0
33347782	gi|33347782|ref|NP_418140.2| putative transport protein		8.4	58940	0	0	2	20.1451	2	10.1936	0	0	0	0	0	0	0	0	0	0	0	0	0	0
33347783	gi|33347783|ref|NP_418146.2| D-galactonate transport		9.6	47077	0	0	0	0	0	0	0	0	0	0	1	10.1383	0	0	0	0	0	0	0	0
33347785	gi|33347785|ref|NP_418164.2| tryptophanase	tnaA	5.8	52774	19	92.81	1	10.2144	0	0	9	50.2702	0	0	1	10.1278	0	0	0	0	0	0	0	0
33347786	gi|33347786|ref|NP_418174.2| putative isomerase		5.7	26022	0	0	0	0	0	0	0	0	0	0	0	0	0	0	1	10.1436	0	0	1	10.1462
33347788	gi|33347788|ref|NP_418202.2| putative 2-component regulator		6	56389	1	10.2486	0	0	0	0	0	0	0	0	0	0	0	0	0	0	0	0	0	0
33347796	gi|33347796|ref|NP_418280.2| hypothetical protein b3836		5.7	9665	0	0	3	20.225	4	30.2337	0	0	3	30.3157	5	30.2568	0	0	2	20.299	0	0	2	10.2522
33347801	gi|33347801|ref|NP_418313.2| putative permease		9.2	50983	0	0	0	0	0	0	0	0	0	0	0	0	1	10.1633	0	0	0	0	0	0
33347807	gi|33347807|ref|NP_418344.2| superoxide dismutase manganese		6.5	23343	2	10.2643	2	10.3063	0	0	1	10.2707	2	10.31	0	0	2	10.2967	1	10.3263	1	18.3195	10	40.3011
33347814	gi|33347814|ref|NP_418451.2| hypothetical protein b4027		4.8	23756	0	0	0	0	0	0	0	0	0	0	0	0	0	0	6	30.2725	0	0	4	30.2446
33347816	gi|33347816|ref|NP_418463.2| chorismate lyase		8.2	18778	0	0	0	0	0	0	0	0	0	0	0	0	0	0	0	0	1	10.1273	0	0
33347817	gi|33347817|ref|NP_418465.2| glycerol-3-phosphate acyltransferase	plsB	8.5	91382	6	40.2796	23	118.315	31	160.292	8	55.2722	16	80.269	27	150.321	10	50.2094	23	120.236	40	190.334	46	236.367
33347825	gi|33347825|ref|NP_418562.2| aspartate ammonia-lyase		5.1	52357	2	16.7216	0	0	0	0	2	22.7116	0	0	0	0	0	0	0	0	0	0	0	0
33347826	gi|33347826|ref|NP_877565.1| entericidin B precursor		8.7	4811	2	10.2249	3	20.2226	0	0	2	12.7362	6	20.2485	0	0	7	30.2535	69	40.3103	2	10.2636	24	80.2916
33347830	gi|33347830|ref|NP_418600.2| hypothetical protein b4179		8.8	92110	1	10.1751	0	0	0	0	0	0	0	0	0	0	0	0	0	0	0	0	0	0
33347835	gi|33347835|ref|NP_418628.2| FKBP-type 22KD peptidyl-prolyl cis-trans isomerase		4.7	22217	1	10.1756	0	0	0	0	0	0	0	0	1	10.1479	0	0	2	10.1693	0	0	1	10.158
33347840	gi|33347840|ref|NP_418683.2| hypothetical protein b4262		9.8	39619	0	0	0	0	2	10.1965	0	0	3	30.2649	3	20.3283	1	10.1999	4	30.2771	0	0	2	20.2497
33347844	gi|33347844|ref|NP_877566.1| hypothetical protein b4562		10.3	13553	0	0	0	0	0	0	0	0	0	0	0	0	0	0	0	0	0	0	1	10.1437
33347850	gi|33347850|ref|NP_418745.2| hypothetical protein b4325		5.8	30375	0	0	0	0	0	0	0	0	0	0	0	0	0	0	0	0	0	0	1	10.1655
33347857	gi|33347857|ref|NP_418767.2| hypothetical protein b4347		8.8	12204	1	10.1033	0	0	0	0	0	0	0	0	0	0	0	0	0	0	0	0	0	0
33347858	gi|33347858|ref|NP_418772.2| hypothetical protein b4352		4.6	35660	0	0	0	0	0	0	0	0	0	0	0	0	0	0	0	0	0	0	2	10.2077
a NCBI accession number
