# Supplementary material for: Dissecting Escherichia coli Outer Membrane Biogenesis Using Differential Proteomics
Source: PLoS One. 2014 Jun 26;9(6):e100941. doi: 10.1371/journal.pone.0100941 (PMC4072712; doi:10.1371/journal.pone.0100941)
Supplement: Table S2 — Proteins identified by comparative analysis of the cell envelope proteome of FL905+A versus FL905–A cells. (XLSX) [file pone.0100941.s005.xlsx]

## Sheet: S2
Table S2. Proteins identified by comparative analysis of the cell envelope proteome of FL905+A versus FL905-A cells
Accessiona	Reference NCBI	Gene name	pI	MW	DAveb	DCIb
16128171	gi|16128171|ref|NP_414720.1| chaperone protein Skp	skp	10.2	17689	2	812.569
16128618	gi|16128618|ref|NP_415168.1| penicillin-binding protein 2 (PBP2)	mrdA	9.1	70857	2	811.441
16129052	gi|16129052|ref|NP_415607.1| 50S ribosomal subunit protein L32	rpmF	11.5	6447	2	809.511
16129433	gi|16129433|ref|NP_415991.1| formate dehydrogenase-N, nitrate-inducible, alpha subunit	fdnG	6.6	112814	2	3636.23
16130004	gi|16130004|ref|NP_416568.1| AsmA	asmA	5.1	68963	2	809.959
16130231	gi|16130231|ref|NP_416799.1| acetate kinase	ackA	5.8	43291	2	809.32
16130504	gi|16130504|ref|NP_417074.1| autonomous glycyl radical cofactor	grcA; yfiD	4.9	14285	2	1262.91
16130792	gi|16130792|ref|NP_417366.1| lysine tRNA synthetase	lysS	5	57604	2	978.986
16131176	gi|16131176|ref|NP_417756.1| 30S ribosomal subunit protein S11	rpsK	11.8	13846	2	1264.13
16131815	gi|16131815|ref|NP_418412.1| 50S ribosomal subunit protein L10	rplJ	9.4	17712	2	1814.57
33347785	gi|33347785|ref|NP_418164.2| tryptophanase	tnaA	5.8	52774	2	4078.8
16128091	gi|16128091|ref|NP_414640.1| preprotein translocase	secA	5.3	102023	1.55062	3167.94
16128870	gi|16128870|ref|NP_415423.1| formate acetyltransferase 1	pflB	5.6	85358	1.5111	10352.2
16131193	gi|16131193|ref|NP_417773.1| 30S ribosomal subunit protein S3	rpsC	10.7	25984	1.49396	2414.18
16130836	gi|16130836|ref|NP_417410.1| transketolase 1 isozyme	tktA	5.3	72202	1.49104	2420.3
16129972	gi|16129972|ref|NP_416536.1| putative glucose transferase	wbbK	9.2	43189	1.4024	1645.92
16128878	gi|16128878|ref|NP_415431.1| 30S ribosomal subunit protein S1	rpsA	4.7	61159	1.39443	13874.7
16131177	gi|16131177|ref|NP_417757.1| 30S ribosomal subunit protein S13	rpsM	11.3	13100	1.32414	1209.52
16132022	gi|16132022|ref|NP_418621.1| 30S ribosomal subunit protein S6	rpsF	5.1	15188	1.32389	1213.84
16131188	gi|16131188|ref|NP_417768.1| 50S ribosomal subunit protein L24	rplX	10.7	11317	1.32221	1210.89
16131060	gi|16131060|ref|NP_417637.1| protein chain initiation factor IF-2	infB	5.7	97350	1.31853	2642.75
16128163	gi|16128163|ref|NP_414712.1| protein chain elongation factor EF-Ts	tsf	5.1	30424	1.25901	973.248
16131814	gi|16131814|ref|NP_418411.1| 50S ribosomal subunit protein L1	rplA	10.1	24730	1.24309	2014.32
16131817	gi|16131817|ref|NP_418414.1| RNA polymerase beta subunit	rpoB	5	150632	1.22724	5227.9
16129187	gi|16129187|ref|NP_415742.1| nitrate reductase 1 alpha subunit	narG	6	140490	1.19602	6775.86
16130530	gi|16130530|ref|NP_417100.1| 30S ribosomal subunit protein S16	rpsP	11	9191	1.19227	755.805
16131061	gi|16131061|ref|NP_417638.1| transcription termination/antitermination protein	nusA	4.4	54872	1.19178	756.974
16130740	gi|16130740|ref|NP_417313.1| 2-acylglycerophosphoethanolamine acyltransferase; Acyl-[acyl-carrier-protein] synthetase	aas	9.6	80700	1.19092	756.846
16130360	gi|16130360|ref|NP_416930.1| N-acetylmuramoyl-l-alanine amidase I	amiA	10.6	31413	1.18834	756.236
16129632	gi|16129632|ref|NP_416191.1| pyruvate kinase I	pykF	5.7	50730	1.17442	2301.62
16131818	gi|16131818|ref|NP_418415.1| RNA polymerase beta prime subunit	rpoC	6.7	155160	1.15168	2629.05
16131979	gi|16131979|ref|NP_418578.1| fumarate reductase flavoprotein subunit	frdA	5.8	65972	1.13438	1411.89
16131194	gi|16131194|ref|NP_417774.1| 50S ribosomal subunit protein L22	rplV	10.7	12227	1.10598	2264.61
16128421	gi|16128421|ref|NP_414970.1| trigger	tig	4.7	48193	1.03569	4080.64
16129156	gi|16129156|ref|NP_415711.1| murein transglycosylase E	emtA	9.8	26575	0.99748	1614.3
16130826	gi|16130826|ref|NP_417400.1| fructose-bisphosphate aldolase class II	fbaA	5.5	39148	0.996544	2517.41
16128162	gi|16128162|ref|NP_414711.1| 30S ribosomal subunit protein S2	rpsB	6.7	26744	0.9958	3616.88
16131182	gi|16131182|ref|NP_417762.1| 30S ribosomal subunit protein S5	rpsE	10.6	17604	0.994882	1610.1
16131219	gi|16131219|ref|NP_417799.1| GTP-binding protein chain elongation factor EF-G	fusA	5.1	77582	0.949954	10527.7
16128393	gi|16128393|ref|NP_414942.1| SecD	secD	9	66633	0.933909	8294.74
16131184	gi|16131184|ref|NP_417764.1| 50S ribosomal subunit protein L6	rplF	10.1	18905	0.926703	1320.43
16131604	gi|16131604|ref|NP_418192.1| membrane-bound ATP synthase, F0 sector, subunit b	atpF	5.9	17265	0.906412	2761.91
16131200	gi|16131200|ref|NP_417780.1| 30S ribosomal subunit protein S10	rpsJ	10.1	11737	0.854998	1057.7
16129974	gi|16129974|ref|NP_416538.1| GalF transferase	wbbI	5.8	37758	0.854966	4216.88
16131198	gi|16131198|ref|NP_417778.1| 50S ribosomal subunit protein L4	rplD	10.2	22087	0.852973	1059.72
16131196	gi|16131196|ref|NP_417776.1| 50S ribosomal subunit protein L2	rplB	11.4	29861	0.85269	1057.77
16130608	gi|16130608|ref|NP_417181.1| membrane-bound lytic murein transglycosylase B	mltB	9.3	40256	0.851397	1061.12
16131175	gi|16131175|ref|NP_417755.1| 30S ribosomal subunit protein S4	rpsD	10.4	23470	0.851292	1056.99
16132025	gi|16132025|ref|NP_418624.1| 50S ribosomal subunit protein L9	rplI	6.2	15770	0.850467	1058.77
16128896	gi|16128896|ref|NP_415449.1| outer membrane protein F (1a)	ompF	4.6	39334	0.829427	3023.59
16128881	gi|16128881|ref|NP_415434.1| lipid A export ATP-binding/permease protein	msbA	8.8	64461	0.795589	2013.91
16130433	gi|16130433|ref|NP_417003.1| IMP dehydrogenase	guaB	6	52023	0.763933	820.038
16131187	gi|16131187|ref|NP_417767.1| 50S ribosomal subunit protein L5	rplE	9.9	20302	0.712161	3516.88
16129736	gi|16129736|ref|NP_416296.1| MltA-interacting protein	mipA	5.4	27832	0.664846	7369.69
16128394	gi|16128394|ref|NP_414943.1| SecF	secF	5.5	35383	0.66382	1358.7
16128392	gi|16128392|ref|NP_414941.1| hypothetical protein b0407	yajC	10	11888	0.663277	1359.91
16131039	gi|16131039|ref|NP_417616.1| penicillin-binding protein activator	lpoA	5.1	72826	0.654082	9304.71
16128008	gi|16128008|ref|NP_414555.1| chaperone Hsp70	dnaK	4.7	69115	0.578725	3507.38
16130516	gi|16130516|ref|NP_417086.1| outer membrane protein assembly factor	bamD	6.2	27830	0.568728	2811.5
16128170	gi|16128170|ref|NP_414719.1| outer membrane protein assembly factor	bamA	4.8	90553	0.543932	1660.62
16131734	gi|16131734|ref|NP_418330.1| formate dehydrogenase-O, major subunit	fdoG	6.9	112400	0.543369	1659.61
16129068	gi|16129068|ref|NP_415623.1| penicillin-binding protein activator	lpoB	6.5	22517	0.498213	806.479
16128083	gi|16128083|ref|NP_414632.1| UDP-N-acetylglucosamine--N-acetylmuramyl-(pentapeptide) pyrophosphoryl-undecaprenol N-acetylglucosamine transferase	murG	10.1	37815	0.49741	806.714
16131816	gi|16131816|ref|NP_418413.1| 50S ribosomal subunit protein L7/L12	rplL	4.4	12296	0.474267	1320.74
16131121	gi|16131121|ref|NP_417698.1| 50S ribosomal subunit protein L13	rplM	10.3	16019	0.472658	1317.72
16128048	gi|16128048|ref|NP_414596.1| organic solvent tolerance; LPS-assembly protein	lptD	4.8	89672	0.428111	33643.1
33347453	gi|33347453|ref|NP_414968.2| putative polymerase/proteinase	yajG	9.1	20951	-0.442223	-907.058
16128107	gi|16128107|ref|NP_414656.1| pyruvate dehydrogenase E1 component	aceE	5.4	99669	-0.468337	-19268.6
16131601	gi|16131601|ref|NP_418189.1| membrane-bound ATP synthase, F1 sector, gamma-subunit	atpG	9.1	31578	-0.473328	-1318.19	16131601	atpC
16131641	gi|16131641|ref|NP_418232.1| putative transport protein	wzzE	6.3	39621	-0.497467	-807.107
16128108	gi|16128108|ref|NP_414657.1| dihydrolipoyllysine-residue acetyltransferase component of pyruvate dehydrogenase complex	aceF	4.9	66097	-0.520841	-6918.98
16128178	gi|16128178|ref|NP_414727.1| acetyl-CoA carboxylase	accA	5.7	35242	-0.542737	-1658.1
16128615	gi|16128615|ref|NP_415165.1| D-alanyl-D-alanine carboxypeptidase fraction A (PBP5)	dacA	8.5	44445	-0.579073	-3500.41
16130221	gi|16130221|ref|NP_416789.1| NADH dehydrogenase I chain C, D	nuoC	6	68695	-0.585943	-1069.39
16131470	gi|16131470|ref|NP_418056.1| PTS system, mannitol-specific enzyme IIABC component	mtlA	6	67973	-0.724632	-2213.79
16128701	gi|16128701|ref|NP_415254.1| 2-oxoglutarate dehydrogenase	sucA	6	105062	-0.732951	-1674.03
16129390	gi|16129390|ref|NP_415948.1| hypothetical protein b1431	ydcL	8.6	24428	-0.747348	-1210.59
16130338	gi|16130338|ref|NP_416907.1| ZipA	zipA	5.6	36476	-0.764494	-819.51
33347817	gi|33347817|ref|NP_418465.2| glycerol-3-phosphate acyltransferase	plsB	8.5	91382	-0.76616	-3266.12
16128698	gi|16128698|ref|NP_415251.1| succinate dehydrogenase flavoprotein subunit	sdhA	5.8	64422	-0.830618	-3012.86
33347613	gi|33347613|ref|NP_416531.2| WzzB	wzzB	5.3	36587	-0.992376	-909.419
16128845	gi|16128845|ref|NP_415398.1| hypothetical protein b0877	ybjX	9.6	38358	-0.994304	-908.144	16128846
16129072	gi|16129072|ref|NP_415627.1| respiratory NADH dehydrogenase	ndh	9.1	47359	-0.996818	-2518.71
16129572	gi|16129572|ref|NP_416131.1| hypothetical protein b1614	ydgA	4.9	54690	-1.07467	-10270.6
16131985	gi|16131985|ref|NP_418584.1| phosphatidylserine decarboxylase proenzyme	psd	5.4	35935	-1.13484	-1410.69
16128447	gi|16128447|ref|NP_414996.1| acridine efflux pump	acrA	8.4	42197	-1.16791	-6189.88	16128447	AcrD
16130437	gi|16130437|ref|NP_417007.1| outer membrane protein assembly factor	bamB	4.6	41888	-1.18615	-755.601
16128173	gi|16128173|ref|NP_414722.1| (3R)-hydroxymyristol acyl carrier protein dehydratase	fabZ	7.2	17034	-1.18984	-757.174
16131083	gi|16131083|ref|NP_417660.1| probable phospholipid ABC transporter-binding protein	mlaD	4.6	19577	-1.19	-758
16129733	gi|16129733|ref|NP_416293.1| glyceraldehyde-3-phosphate dehydrogenase A	gapA	6.7	35533	-1.19111	-757.93
16128142	gi|16128142|ref|NP_414691.1| peptidoglycan synthetase; penicillin-binding protein (PBP1B)	mrcB	9.4	94293	-1.23136	-3439.14
16131300	gi|16131300|ref|NP_417884.1| sn-glycerol-3-phosphate dehydrogenase	glpD	7.1	56751	-1.23967	-10675.3
33347826	gi|33347826|ref|NP_877565.1| entericidin B precursor	unannotated	8.7	4811	-1.26075	-972.332
16128190	gi|16128190|ref|NP_414739.1| D-methionine-binding lipoprotein	metQ	5	29432	-1.26268	-972.829
16128088	gi|16128088|ref|NP_414637.1| FtsZ	ftsZ	4.5	40325	-1.2648	-972.198
16129198	gi|16129198|ref|NP_415753.1| DNA-binding protein HLP-II	hns	5.3	15541	-1.32172	-1213.25
16130014	gi|16130014|ref|NP_416578.1| putative membrane protein	mdtA	9	50294	-1.32375	-1210.26
16131068	gi|16131068|ref|NP_417645.1| ATP-dependent zinc metalloprotease	ftsH	5.9	70709	-1.35414	-5338.99
16131476	gi|16131476|ref|NP_418062.1| L-lactate dehydrogenase	lldD	6.4	42729	-1.37702	-1474.9
16130951	gi|16130951|ref|NP_417527.1| hypothetical protein b3055	ygiM	9.6	23077	-1.37709	-1473.85
33347691	gi|33347691|ref|NP_417158.2| hypothetical protein b2672	ygaM	8.9	11848	-1.39079	-3528.39
16131997	gi|16131997|ref|NP_418596.1| modulator of FtsH protease	hflC	6.3	37651	-1.40768	-1707.66
16131423	gi|16131423|ref|NP_418008.1| putative outer membrane protein	yiaD	10.1	22170	-1.42167	-1764.23
16129152	gi|16129152|ref|NP_415707.1| D-amino acid dehydrogenase subunit	dadA	6.2	47608	-1.45931	-2076.24
16130716	gi|16130716|ref|NP_417289.1| hypothetical protein b2809	ygdI	5.54464	8306	-1.4601	-2076.96
16128154	gi|16128154|ref|NP_414703.1| periplasmic serine endoprotease	degP	8.9	49355	-1.52014	-16869.6
16131996	gi|16131996|ref|NP_418595.1| modulator of FtsH protease	hflK	6.1	45546	-1.54717	-3170.83
16129265	gi|16129265|ref|NP_415820.1| phage shock protein	pspA	5.3	25494	-1.55002	-3171.82
16128446	gi|16128446|ref|NP_414995.1| acridine efflux pump	acrB	5.3	113574	-1.63204	-4974.25	16128446	AcrA
16128548	gi|16128548|ref|NP_415097.1| outer membrane protein 3b (a) protease VII	ompT	5.7	35563	-2	-808.582
16128757	gi|16128757|ref|NP_415310.1| putative cardiolipin synthase	ybhO	8.6	47634	-2	-1816.25
16128807	gi|16128807|ref|NP_415360.1| D-alanyl-D-alanine carboxypeptidase; penicillin-binding protein (PBP6)	dacC	8.4	43610	-2	-808.04
16129244	gi|16129244|ref|NP_415799.1| osmotically inducible lipoprotein B	osmB	10.5	6949	-2	-1268.44
16129799	gi|16129799|ref|NP_416360.1| hypothetical protein b1846	yebE	5.2	23688	-2	-1265.6
16129985	gi|16129985|ref|NP_416549.1| colanic acid biosynthesis protein	wcaK	6.6	47344	-2	-813.401
16129990	gi|16129990|ref|NP_416554.1| putative colanic biosynthesis glycosyl transferase	wcaI	8.78306	44915	-2	-808.945
16129993	gi|16129993|ref|NP_416557.1| GDP-D-mannose dehydratase	gmd	5.7	42048	-2	-1262.58
16129997	gi|16129997|ref|NP_416561.1| putative colanic acid biosynthesis glycosyl transferase	wcaC	8.8	45261	-2	-1816.92
16130002	gi|16130002|ref|NP_416566.1| putative polysaccharide export protein	wza	6.1	41911	-2	-813.559
16130251	gi|16130251|ref|NP_416819.1| acetyl CoA carboxylase	accD	7.6	33323	-2	-1585.35
16131084	gi|16131084|ref|NP_417661.1| probable phospholipid ABC transporter permease protein	mlaE	10.3	27864	-2	-203
16131655	gi|16131655|ref|NP_418247.1| uroporphyrinogen III methylase	hemX	4.5	42964	-2	-1269.01
33347615	gi|33347615|ref|NP_416564.2| hypothetical protein b2060	wzc	6.5	79343	-2	-1815.87
a NCBI accession number
b Positive value indicates that protein is more abundant in FL905+A while negative value indicates that the protein is more abundatn in FL905-A
c Inferred from ecocyc.org
