# Supplementary material for: Dissecting Escherichia coli Outer Membrane Biogenesis Using Differential Proteomics
Source: PLoS One. 2014 Jun 26;9(6):e100941. doi: 10.1371/journal.pone.0100941 (PMC4072712; doi:10.1371/journal.pone.0100941)
Supplement: Table S3 — List of proteins identified in the heavy inner membrane (hIM) of FL905–A. (XLSX) [file pone.0100941.s006.xlsx]

## Sheet: S3
Table S3: List of proteins identified in the heavy inner membrane (hIM) of FL905-A
Accessiona	Gene	Subcellular localizationb	Biological processc	Hitsd	Score	pI	MW
16128009	dnaJ	C	Protein folding	4	30.2618	7.7	41101
16128143	fhuA	OM	Transport	32	160.284	5.4	82183
16128185	nlpE	OM	Regulation of cell-substrate adhesion	8	40.1872	4.9	25845
16128362	sbmA	IM	Transport	7	50.2434	8.8	46460
16128457	htpG	Cp	Protein folding	5	40.2461	5	71423
16128567	fepA	OM	Transport	14	110.348	5.3	82107
16128760	ybhR	IM	Transport	5	30.2582	9.4	41567
16128773	fiu	OM	Iron transport	8	40.3019	5.5	81960
16128980	putA	Cp	Transciptional regulation	12	80.2913	5.6	143815
16129060	yceG	C	Unknown	8	60.2108	9.8	38248
16129092	phoQ	IM	Two-component regulatory system	7	50.25	5.5	55300
16129138	minD	IM	Cell division	4	30.2178	5.1	29615
16129216	yciC	IM	Unknown	4	30.208	10.3	26420
16129241	yciM	unknown	Unknown	3	30.2013	6	44532
16129283	ycjF	IM	Unknown	3	30.2272	8.8	39393
16129285	tpx	C/P (?)	Response to oxidative stress	3	30.244	4.6	17836
16129509	gnsB	C	Lipid biosynthesise	5	30.2014	9.5	6680
16129559	tqsA	IM	Transport	8	30.2731	9.4	37544
16129787	yebT	OM	Unknown	15	120.234	5.8	95239
16129902	yedQ	IM	Cellulose biosynthesis	4	40.2297	6.9	64794
16129995	wcaE	C	EPS biosynthesis	7	30.3095	9.7	27895
16130016	mdtC	OM	Transport	9	50.2142	8.4	111011
16130118	yejF	C	Transport	6	30.201	9.3	58727
16130155	rcsC	IM	Two-component regulatory system	3	30.224	5.6	104588
16130190	arnA	C	LPS biosynthesis	9	40.2604	6.4	74289
16130277	fadL	OM	Transport	3	30.2039	5	48773
16130342	ptsI	C	Transport	2	30.1856	4.6	63562
16130395	acrD	IM	Transport	10	80.2928	5.5	113048
16130737	ygdR	IM	Unknown	11	40.3446	4.4	7878
16130837	yggG	M	Proteolysis	8	60.3215	7.5	31828
16130864	mltC	IM	Cell wall biogenesis/degradation	9	50.3058	9.6	40244
16131055	nlpI	IM	Cell division	6	40.2406	4.4	33622
16131175	rpsD	C	Translation	4	30.2603	10.4	23470
16131189	rplN	C	Translation	3	30.2111	10.9	13542
16131396	yhjG	M	Unknown	5	40.2583	9.4	75131
16131401	yhjK	IM	Cyclic nucleotide biosynthetic process	5	30.2617	5.8	73081
16131492	rfaC	IM	LPS biosynthesis	4	30.2395	9.4	35545
16131501	waaP	IM	LPS biosynthesis	4	30.2839	10.4	30873
16131636	rhlB	IM	RNA catabolic process	8	60.2681	7.5	47127
16131671	pldA	OM	Lipid metabolism	11	70.2846	5	33164
16131675	pldB	C	Lipid biosynthesis	4	30.2948	7.1	38894
16131680	udp	Cp	Pyrimidine metabolism	3	30.2455	5.8	27160
16131764	glpK	C	Glycerol metabolism	5	32.2516	5.2	56231
16131804	btuB	OM	Transport	13	90.2873	5.1	68408
16131846	yjbB	IM	Transport	5	30.2104	7.8	59468
16131854	yjbG	unknown	EPS biosynthesis	7	40.3053	7.6	26282
16131855	yjbH	OM	EPS biosynthesis	6	40.2381	6	78491
16131891	yjcE	IM	Transport	5	30.2159	5.6	60523
33347484	ybiO	IM	Transport	5	42.2109	9.5	81904
33347608	flu	OM	Unannotated	5	38.2975	5.7	106842
33347681	pssA	Cp	Lipid biosynthesis	12	80.2477	9.3	52802
33347814	yjbF	IM	EPS biosynthesis	4	30.2446	4.8	23756
a NCBI accession number
b Experimental or predicted (from UniProt); IM, Inner Membrane; OM, Outer Membrane; C, Cytoplasmic; P, Periplasmic; Cp, Cytoplasmic but peripheral membrane
c COG functional class from UniProt
d Numbers of identified peptides. Only proteins with at least two peptides are reported
e Inferred from ecocyc.org, GO 0006636
